# Supplementary material for: Genome-Wide Identification and Expression Analysis of the Zinc Finger Protein Gene Subfamilies under Drought Stress in Triticum aestivum
Source: Plants (Basel). 2022 Sep 26;11(19):2511. doi: 10.3390/plants11192511 (PMC9572532; doi:10.3390/plants11192511)
Supplement: Supplementary file 1 [file plants-11-02511-s001.zip]

Archive with 12 entries (12 files):
- Figure S1.jpg
- Figure S2.jpg
- Figure S3.jpg
- Table S1.xlsx
- Table S2.xlsx
- Table S3.xlsx
- Table S4.xlsx
- Table S5.xlsx
- Table S6.xlsx
- Table S7.xlsx
- Table S8.xlsx
- Table S9.xlsx
