# Supplementary material for: Genome-Wide Identification and Expression Analysis of the Zinc Finger Protein Gene Subfamilies under Drought Stress in Triticum aestivum
Source: Plants (Basel). 2022 Sep 26;11(19):2511. doi: 10.3390/plants11192511 (PMC9572532; doi:10.3390/plants11192511)
Supplement: Supplementary file 1 [file plants-11-02511-s001.zip › Table S1.xlsx]

## Sheet: Sheet1
Table S1. Details of the identified TaZFP genes.
Name	Gene Accession Number	Family	Chromosome Location	ORF length (bp)	Protein						Distribution on the chromosomes
					Length(a.a.)	Molecular Weight(Da)	pI	Instability index	Aliphatic index	GRAVY	Family	Chromosome	Number
TaC2H2.1	TraesCS1A02G018900.1	C2H2	1A:9579534..9583651(-)	1158	385	42863.7	8.33	56.64	47.45	-0.999	C2H2	1A	1
TaC2H2.2	TraesCS1B02G022700.1	C2H2	1B:10103676..10106964(-)	1158	385	42768.6	8.16	54.39	46.96	-0.992	C2H2	1B	2
TaC2H2.3	TraesCS1B02G078700.1.cds1	C2H2	1B:61613690..61615261(-)	1179	392	42198.5	8.62	43.22	69.26	-0.403	C2H2	1D	1
TaC2H2.4	TraesCS1D02G018200.1	C2H2	1D:7913104..7917168(-)	1158	385	42767.6	8.32	56.55	47.22	-0.984	C2H2	4A	1
TaC2H2.5	TraesCS4A02G074700.1	C2H2	4A:74009250..74013322(+)	1248	415	44064.2	9.62	69.47	65.04	-0.512	C2H2	4B	1
TaC2H2.6	TraesCS4B02G230800.1	C2H2	4B:482137122..482141384(+)	1218	405	42922.8	9.62	70.39	64.72	-0.523	C2H2	4D	1
TaC2H2.7	TraesCS4D02G232000.1	C2H2	4D:392537262..392542008(+)	1245	414	43945.9	9.66	69.07	64.01	-0.539	C2H2	5B	1
TaC2H2.8	TraesCS5B02G519700.1.cds1	C2H2	5B:682224546..682226085(-)	1248	415	45116.2	6.1	51.17	62.12	-0.543	C2H2	5D	1
TaC2H2.9	TraesCS5D02G519100.1.cds1	C2H2	5D:539999946..540001448(-)	1239	412	44554.7	6.14	56.35	64	-0.49	C3HC4	1A	1
TaC3HC4.1	TraesCS1A02G005700.1	C3HC4	1A:3377838..3383699(+)	2379	792	85533.7	6.2	56.64	57.82	-0.783	C3HC4	1B	1
TaC3HC4.2	TraesCS1B02G327300.2	C3HC4	1B:553553685..553558738(+)	1626	541	59195.3	5.29	61.8	60.68	-0.882	C3HC4	1D	1
TaC3HC4.3	TraesCS1D02G002400.3	C3HC4	1D:568769..574727(+)	2394	797	85804	6.3	55.33	57.72	-0.768	C3HC4	2A	1
TaC3HC4.4	TraesCS2A02G372600.1.cds1	C3HC4	2A:615343674..615345303(+)	777	258	28279.4	7.24	55.05	76.01	-0.122	C3HC4	2B	1
TaC3HC4.5	TraesCS2B02G389600.1.cds1	C3HC4	2B:553610630..553614305(+)	783	260	28396.3	7.24	55.59	72.81	-0.173	C3HC4	2D	1
TaC3HC4.6	TraesCS2D02G368800.1.cds1	C3HC4	2D:473273420..473276935(+)	792	263	28689.8	7.24	53.51	76.77	-0.121	C3HC4	3A	2
TaC3HC4.7	TraesCS3A02G369300.2	C3HC4	3A:620469478..620480492(-)	2613	870	99235.3	7.18	51.05	84.41	-0.731	C3HC4	3B	3
TaC3HC4.8	TraesCS3A02G467300.1	C3HC4	3A:700726173..700737354(+)	2535	844	96450.4	4.95	51.83	88.34	-0.698	C3HC4	3D	6
TaC3HC4.9	TraesCS3B02G401200.2	C3HC4	3B:635342508..635354918(-)	2613	870	99077.1	6.8	49.37	84.52	-0.715	C3HC4	5A	4
TaC3HC4.10	TraesCS3B02G511800.1	C3HC4	3B:755313307..755324469(+)	2535	844	96445.4	5	50.2	86.84	-0.72	C3HC4	5B	4
TaC3HC4.11	TraesCS3B02G567600.1	C3HC4	3B:799283130..799286404(+)	618	205	22639.5	8.54	58.23	101.85	0.253	C3HC4	5D	4
TaC3HC4.12	TraesCS3D02G362300.2	C3HC4	3D:476600221..476610602(-)	2613	870	99192.1	6.89	50.16	84.4	-0.734	C3HC4	6A	2
TaC3HC4.13	TraesCS3D02G400900.1.cds1	C3HC4	3D:515704990..515705835(-)	846	281	31991.9	6.68	59.47	71.67	-0.578	C3HC4	6B	2
TaC3HC4.14	TraesCS3D02G462600.5	C3HC4	3D:567066110..567076170(-)	2535	844	96632.8	5.01	51.72	88.22	-0.704	C3HC4	6D	2
TaC3HC4.15	TraesCS3D02G465000.1	C3HC4	3D:568836712..568837491(-)	498	165	19188	6.9	47.02	77.39	-0.785	C3HC4	7A	1
TaC3HC4.16	TraesCS3D02G466100.1	C3HC4	3D:569781286..569790562(+)	2535	844	96476.5	4.96	51.17	89.04	-0.695	C3HC4	7B	1
TaC3HC4.17	TraesCS3D02G511300.1	C3HC4	3D:596056968..596061325(+)	621	206	22810.7	8.54	60.99	102.28	0.25	C3HC4	7D	1
TaC3HC4.18	TraesCS5A02G378600.1	C3HC4	5A:575687703..575693006(+)	1527	508	56306.7	8.81	68.02	64.15	-0.92	CCCH	1A	8
TaC3HC4.19	TraesCS5A02G381800.1	C3HC4	5A:579435595..579441101(+)	1128	375	41765.1	8.74	61.84	75.47	-0.481	CCCH	1B	8
TaC3HC4.20	TraesCS5A02G443000.1	C3HC4	5A:623207477..623213471(+)	1212	403	44275.7	9.83	59.23	80.82	-0.443	CCCH	1D	6
TaC3HC4.21	TraesCS5A02G460200.1	C3HC4	5A:640681652..640683873(+)	864	287	32591.7	5.68	66.68	80.28	-0.411	CCCH	2A	2
TaC3HC4.22	TraesCS5B02G382100.1	C3HC4	5B:560391754..560397339(+)	1551	516	56971.3	8.81	68.27	65.78	-0.903	CCCH	2B	3
TaC3HC4.23	TraesCS5B02G385300.1	C3HC4	5B:564988305..564994038(-)	1203	400	44264.8	8.64	60.54	75.38	-0.48	CCCH	2D	2
TaC3HC4.24	TraesCS5B02G447600.1	C3HC4	5B:618470171..618474409(+)	1176	391	42940.1	9.73	60.63	79.31	-0.459	CCCH	3A	8
TaC3HC4.25	TraesCS5B02G469800.1	C3HC4	5B:643305754..643308063(+)	939	312	35285.8	5.66	65.21	80.45	-0.364	CCCH	3B	8
TaC3HC4.26	TraesCS5D02G388500.1	C3HC4	5D:457992308..457997552(+)	1563	520	57464.7	8.3	71.86	64.17	-0.905	CCCH	3D	8
TaC3HC4.27	TraesCS5D02G391100.1	C3HC4	5D:459862603..459867935(-)	1128	375	41724	8.75	59.21	74.43	-0.497	CCCH	4A	1
TaC3HC4.28	TraesCS5D02G450400.1	C3HC4	5D:498769869..498776200(+)	1200	399	43647.8	9.81	61.3	76.74	-0.456	CCCH	4B	1
TaC3HC4.29	TraesCS5D02G471300.1	C3HC4	5D:512303138..512305330(+)	858	285	32441.6	6.01	62.62	79.86	-0.381	CCCH	4D	1
TaC3HC4.30	TraesCS6A02G236100.1.cds1	C3HC4	6A:445581013..445582254(+)	729	242	26148.2	9.36	63.8	83.06	-0.062	CCCH	5A	3
TaC3HC4.31	TraesCS6A02G251200.2	C3HC4	6A:465605228..465617495(-)	2631	876	99468.2	7.36	49.45	85.19	-0.74	CCCH	5B	2
TaC3HC4.32	TraesCS6B02G264500.1.cds1	C3HC4	6B:476110186..476111002(-)	726	241	26091.1	9.52	66.75	83.4	-0.082	CCCH	5D	3
TaC3HC4.33	TraesCS6B02G274100.2	C3HC4	6B:495424584..495438618(+)	2631	876	99334.9	6.68	49.15	85.19	-0.734	CCCH	6A	2
TaC3HC4.34	TraesCS6D02G218600.1.cds1	C3HC4	6D:308879140..308882081(-)	726	241	26014.9	9.25	66.72	80.17	-0.11	CCCH	6B	2
TaC3HC4.35	TraesCS6D02G233000.5	C3HC4	6D:327003928..327015312(-)	2631	876	99556.1	6.88	49.9	84.52	-0.762	CCCH	6D	2
TaC3HC4.36	TraesCS7A02G303900.1	C3HC4	7A:427615013..427620081(-)	897	298	33872.3	9.42	35.82	90.97	-0.036	CCCH	7A	3
TaC3HC4.37	TraesCS7B02G204300.2	C3HC4	7B:374560544..374566835(-)	897	298	33873.4	9.49	38.03	92.28	-0.034	CCCH	7B	3
TaC3HC4.38	TraesCS7D02G299400.1	C3HC4	7D:379312201..379317232(-)	927	308	35100.9	9.47	36.57	94.35	-0.028	CCCH	7D	3
TaPHD.1	TraesCS1A02G065700.2	PHD	1A:48575894..48591514(+)	2622	873	97001.8	4.96	46.06	70.76	-0.61	PHD	1A	4
TaPHD.2	TraesCS1A02G110200.1	PHD	1A:109573740..109578560(+)	774	257	28811.1	5.62	60.81	58.91	-0.759	PHD	1B	4
TaPHD.3	TraesCS1A02G262200.1	PHD	1A:456924749..456931844(+)	660	219	24973.1	5.53	54.04	56.67	-0.811	PHD	1D	4
TaPHD.4	TraesCS1A02G338900.2	PHD	1A:528665411..528674079(-)	4020	1339	147987	5.02	56.39	54.66	-1.031	PHD	2A	7
TaPHD.5	TraesCS1B02G083900.5	PHD	1B:68067908..68084234(+)	2625	874	97079.1	4.89	45.34	72.12	-0.586	PHD	2B	7
TaPHD.6	TraesCS1B02G129400.1	PHD	1B:159631936..159638274(-)	774	257	28781	5.62	60.06	59.3	-0.749	PHD	2D	7
TaPHD.7	TraesCS1B02G272800.3	PHD	1B:478708742..478716147(+)	792	263	29602.2	5.45	51.69	55.78	-0.77	PHD	3A	7
TaPHD.8	TraesCS1B02G351300.2	PHD	1B:581690974..581699602(-)	3666	1221	134768	4.79	57.19	54.57	-1.101	PHD	3B	7
TaPHD.9	TraesCS1D02G066700.8	PHD	1D:48380218..48401734(+)	2664	887	98714	5.01	48.71	70.51	-0.585	PHD	3D	8
TaPHD.10	TraesCS1D02G111700.1	PHD	1D:107172112..107176808(+)	774	257	28781	5.62	60.06	59.3	-0.749	PHD	4A	11
TaPHD.11	TraesCS1D02G262200.1	PHD	1D:356135856..356142481(+)	789	262	29545.2	5.45	52.17	55.99	-0.771	PHD	4B	8
TaPHD.12	TraesCS1D02G341000.2	PHD	1D:430564939..430573646(-)	3708	1235	136197	4.84	58.14	57.02	-1.052	PHD	4D	7
TaPHD.13	TraesCS2A02G094000.1	PHD	2A:47905745..47911177(+)	3708	1235	140379	4.44	84.75	50.47	-1.285	PHD	5A	10
TaPHD.14	TraesCS2A02G094800.1	PHD	2A:48393587..48400644(+)	4485	1494	160128	7.38	43.46	68.92	-0.605	PHD	5B	11
TaPHD.15	TraesCS2A02G126900.1	PHD	2A:74959311..74967749(+)	5544	1847	205750	6.28	53.67	73.48	-0.715	PHD	5D	10
TaPHD.16	TraesCS2A02G172100.2	PHD	2A:128251392..128256773(-)	822	273	30190.5	5.49	48.94	47.95	-0.864	PHD	6A	5
TaPHD.17	TraesCS2A02G227100.2	PHD	2A:238003035..238022248(-)	675	224	25529.8	7.53	50.24	55.71	-0.634	PHD	6B	4
TaPHD.18	TraesCS2A02G235700.1	PHD	2A:297248158..297259504(-)	4500	1499	163828	8.58	43.63	71.31	-0.632	PHD	6D	3
TaPHD.19	TraesCS2A02G312700.1	PHD	2A:537400814..537404409(+)	852	283	31388.3	5.31	52.05	63.07	-0.5	PHD	7A	5
TaPHD.20	TraesCS2B02G108800.1	PHD	2B:69409739..69415222(+)	3717	1238	140659	4.42	83.76	50.75	-1.284	PHD	7B	4
TaPHD.21	TraesCS2B02G148800.1	PHD	2B:115208117..115217670(+)	5538	1845	205117	6.29	53.22	72.92	-0.701	PHD	7D	7
TaPHD.22	TraesCS2B02G198500.2	PHD	2B:176167693..176172815(-)	822	273	30160.5	5.49	48.69	47.95	-0.862	PHD	Un	3
TaPHD.23	TraesCS2B02G257000.1	PHD	2B:302039648..302084804(+)	657	218	24951.1	8.28	60.2	50.96	-0.778
TaPHD.24	TraesCS2B02G257600.3	PHD	2B:309484572..309500999(+)	4491	1496	163920	8.6	43.19	72.3	-0.652
TaPHD.25	TraesCS2B02G329700.1	PHD	2B:474403390..474406862(+)	852	283	31527.7	5.33	46.71	62.72	-0.488
TaPHD.26	TraesCS2B02G622700.1	PHD	2B:796800188..796808905(+)	4917	1638	179414	6.29	41.82	74	-0.467
TaPHD.27	TraesCS2D02G092600.1	PHD	2D:44075060..44080596(+)	2604	867	97627.2	4.6	75.93	58.13	-1.013
TaPHD.28	TraesCS2D02G093300.1	PHD	2D:44482250..44488812(+)	4494	1497	160563	6.91	44.57	68.13	-0.62
TaPHD.29	TraesCS2D02G129400.1	PHD	2D:75250145..75259694(+)	5649	1882	209729	6.03	53.67	71.91	-0.727
TaPHD.30	TraesCS2D02G179400.2	PHD	2D:123213068..123218221(-)	822	273	30160.5	5.49	48.69	47.95	-0.862
TaPHD.31	TraesCS2D02G238100.1	PHD	2D:247094041..247104624(-)	4497	1498	163566	8.59	44.21	72.66	-0.626
TaPHD.32	TraesCS2D02G242500.1	PHD	2D:270841960..270878566(-)	657	218	24938.2	8.47	59.41	50.96	-0.757
TaPHD.33	TraesCS2D02G311200.1	PHD	2D:400051014..400054509(+)	852	283	31469.4	5.34	46.77	63.43	-0.5
TaPHD.34	TraesCS3A02G143300.2	PHD	3A:124187662..124195678(-)	2988	995	111956	8.44	57.52	69.07	-0.505
TaPHD.35	TraesCS3A02G237200.2	PHD	3A:443419863..443428618(+)	3087	1028	117094	8.27	54.49	66.99	-0.578
TaPHD.36	TraesCS3A02G273300.1	PHD	3A:502384440..502389118(+)	2466	821	90227.1	6.13	57.54	57.43	-1.062
TaPHD.37	TraesCS3A02G287900.3	PHD	3A:516120185..516127882(-)	3930	1309	142794	5.21	45.44	72.35	-0.692
TaPHD.38	TraesCS3A02G388800.1	PHD	3A:637621118..637624539(-)	2157	718	79296.4	7.12	41.6	79.48	-0.284
TaPHD.39	TraesCS3A02G403600.1	PHD	3A:648854391..648859372(+)	792	263	29523.1	5.36	48.25	59.73	-0.749
TaPHD.40	TraesCS3A02G513600.1	PHD	3A:732698012..732701223(+)	1017	338	38073	8.65	64.24	79.38	-0.417
TaPHD.41	TraesCS3B02G161800.3	PHD	3B:158695835..158704148(+)	2988	995	111900	8.41	58.74	68.7	-0.49
TaPHD.42	TraesCS3B02G265800.1	PHD	3B:425997788..426006701(+)	3087	1028	117258	8.18	53.83	66.71	-0.588
TaPHD.43	TraesCS3B02G307000.1	PHD	3B:493117493..493123726(+)	2502	833	91215.2	5.95	53.87	57.77	-1.05
TaPHD.44	TraesCS3B02G322600.5	PHD	3B:521789364..521798715(-)	3966	1321	144703	5.36	48.4	71.42	-0.675
TaPHD.45	TraesCS3B02G419900.1	PHD	3B:656579561..656582783(+)	2160	719	79498.7	7.15	42.24	80.33	-0.268
TaPHD.46	TraesCS3B02G437100.1	PHD	3B:676206548..676211484(+)	792	263	29523.1	5.36	48.25	59.73	-0.749
TaPHD.47	TraesCS3B02G582000.1	PHD	3B:810334043..810336811(+)	1017	338	37866.8	8.82	63.17	80.86	-0.378
TaPHD.48	TraesCS3D02G144300.2	PHD	3D:107658915..107667190(+)	2985	994	111915	8.41	57.21	68.66	-0.505
TaPHD.49	TraesCS3D02G202300.1	PHD	3D:246577202..246606799(-)	3255	1084	122399	7.56	49.88	66.73	-0.719
TaPHD.50	TraesCS3D02G237600.2	PHD	3D:328693949..328702102(+)	3069	1022	116746	8.23	54.86	67.57	-0.583
TaPHD.51	TraesCS3D02G272700.1	PHD	3D:378229762..378236225(+)	2502	833	91235.1	5.92	58.47	58.46	-1.037
TaPHD.52	TraesCS3D02G287700.1	PHD	3D:396602454..396609813(-)	3846	1281	139169	5.16	46.4	70.14	-0.698
TaPHD.53	TraesCS3D02G380800.1	PHD	3D:496943580..496946877(+)	2160	719	79472.6	7.34	41.95	79.79	-0.275
TaPHD.54	TraesCS3D02G398800.2	PHD	3D:513882905..513887908(+)	792	263	29509.1	5.37	49.49	59.01	-0.759
TaPHD.55	TraesCS3D02G521900.1	PHD	3D:603407308..603409862(-)	1017	338	37922.9	8.82	64.61	82.01	-0.363
TaPHD.56	TraesCS4A02G109600.1	PHD	4A:133057292..133065335(+)	4077	1358	151534	6.32	43.11	77.25	-0.442
TaPHD.57	TraesCS4A02G117900.1	PHD	4A:144360330..144365128(+)	2616	871	98910.1	5.11	73.22	56.15	-1.124
TaPHD.58	TraesCS4A02G166600.1	PHD	4A:405564816..405579589(-)	1233	410	45586.7	5.42	54.95	74.15	-0.472
TaPHD.59	TraesCS4A02G182900.1	PHD	4A:460229640..460238696(+)	2334	777	85159.5	5.16	39.17	74	-0.547
TaPHD.60	TraesCS4A02G184500.1	PHD	4A:462825061..462833779(+)	5997	1998	217577	5.82	48.51	75.11	-0.396
TaPHD.61	TraesCS4A02G225500.1	PHD	4A:533444647..533447986(+)	2091	696	78213.6	8.8	42.85	77.89	-0.301
TaPHD.62	TraesCS4A02G227900.1	PHD	4A:536202316..536211275(-)	765	254	28585.1	5.74	57.15	53.82	-0.826
TaPHD.63	TraesCS4A02G265200.1	PHD	4A:577468695..577471785(+)	2061	686	74997.9	6.28	49.5	86.63	-0.101
TaPHD.64	TraesCS4A02G324900.1	PHD	4A:612372451..612392100(+)	4908	1635	183449	5.96	43.98	76.76	-0.409
TaPHD.65	TraesCS4A02G397400.1	PHD	4A:672633073..672636744(-)	660	219	24943.8	5.11	49.5	67.21	-0.537
TaPHD.66	TraesCS4A02G397500.1	PHD	4A:672793409..672794633(-)	660	219	24951.8	5.33	55.63	67.21	-0.599
TaPHD.67	TraesCS4B02G049600.1	PHD	4B:38003982..38006880(-)	2040	679	74396.1	6.18	50.77	87.51	-0.1
TaPHD.68	TraesCS4B02G088200.1	PHD	4B:89285872..89294859(+)	765	254	28558.1	5.74	56.22	53.82	-0.816
TaPHD.69	TraesCS4B02G090700.1	PHD	4B:93287872..93291304(-)	2091	696	78429	8.51	44.44	79.97	-0.267
TaPHD.70	TraesCS4B02G134200.1	PHD	4B:174913318..174922630(-)	6003	2000	217491	5.74	50.19	75.08	-0.384
TaPHD.71	TraesCS4B02G135700.2	PHD	4B:178072617..178082075(-)	2334	777	85124.4	5.15	38.68	74.13	-0.557
TaPHD.72	TraesCS4B02G145500.6	PHD	4B:206775977..206812288(+)	1236	411	45611.6	5.33	50.92	73.26	-0.476
TaPHD.73	TraesCS4B02G186500.1	PHD	4B:406457919..406461341(-)	2607	868	98601.8	5.11	73.57	56.58	-1.122
TaPHD.74	TraesCS4B02G194600.1	PHD	4B:418344465..418352443(-)	4074	1357	151452	6.53	42.71	77.37	-0.434
TaPHD.75	TraesCS4D02G050000.1	PHD	4D:25581680..25584869(-)	2058	685	75191.2	6.39	49.83	87.77	-0.093
TaPHD.76	TraesCS4D02G085300.1	PHD	4D:60119850..60129277(+)	765	254	28585.1	5.74	57.15	53.82	-0.826
TaPHD.77	TraesCS4D02G087800.1	PHD	4D:62877199..62880498(-)	2091	696	78359.9	8.75	43.77	79.28	-0.286
TaPHD.78	TraesCS4D02G129100.1	PHD	4D:114187955..114196641(-)	5997	1998	217179	5.76	49.2	75.84	-0.368
TaPHD.79	TraesCS4D02G130400.3	PHD	4D:116271698..116280714(-)	2334	777	85256.6	5.19	38.58	73.87	-0.559
TaPHD.80	TraesCS4D02G187800.1	PHD	4D:326973519..326977800(-)	2628	875	99054.3	4.98	70.73	56.67	-1.086
TaPHD.81	TraesCS4D02G195300.1	PHD	4D:339034787..339042306(-)	4074	1357	151153	6.64	43.7	77.88	-0.426
TaPHD.82	TraesCS5A02G099800.1	PHD	5A:143023050..143033811(+)	2460	819	89747.1	8.85	51.9	60.51	-0.744
TaPHD.83	TraesCS5A02G125100.1	PHD	5A:275090587..275101375(+)	3585	1194	132369	5.44	56.82	73.5	-0.538
TaPHD.84	TraesCS5A02G130800.2	PHD	5A:294249732..294259864(+)	5607	1868	203448	5.42	48.63	71.98	-0.406
TaPHD.85	TraesCS5A02G165200.1	PHD	5A:353840907..353851824(+)	3261	1086	undefined	undefined	53.98	75.29	-0.529
TaPHD.86	TraesCS5A02G201700.1	PHD	5A:408180682..408184143(+)	858	285	32163.5	8.62	50.3	55.05	-0.644
TaPHD.87	TraesCS5A02G233600.1	PHD	5A:448835293..448837785(+)	2019	672	73514.6	8.26	38.01	90.62	-0.012
TaPHD.88	TraesCS5A02G307300.1	PHD	5A:519945096..519955708(+)	2805	934	103397	6.84	56.23	72.1	-0.528
TaPHD.89	TraesCS5A02G386300.1	PHD	5A:584034791..584044102(+)	4116	1371	149328	6.31	48.06	67.15	-0.74
TaPHD.90	TraesCS5A02G386800.1	PHD	5A:584449644..584454476(+)	777	258	29310.9	5.02	55.24	67.29	-0.69
TaPHD.91	TraesCS5A02G445200.2	PHD	5A:624793118..624796968(-)	684	227	25737	7.49	50.59	54.93	-0.818
TaPHD.92	TraesCS5B02G105000.1	PHD	5B:140741882..140754885(+)	2460	819	89814.2	8.88	52.19	62.06	-0.725
TaPHD.93	TraesCS5B02G124600.1	PHD	5B:225515759..225526055(+)	2454	817	90116.7	5.17	60.82	73.73	-0.599
TaPHD.94	TraesCS5B02G130700.3	PHD	5B:243136849..243146426(+)	5610	1869	203761	5.39	49.42	70.48	-0.428
TaPHD.95	TraesCS5B02G163000.1	PHD	5B:300380740..300397790(-)	3261	1086	122007	7.59	54.44	76.19	-0.514
TaPHD.96	TraesCS5B02G200300.1	PHD	5B:362117501..362120829(+)	651	216	24567.8	8.84	40.99	49.63	-0.789
TaPHD.97	TraesCS5B02G232100.1	PHD	5B:409059704..409062174(+)	2019	672	73498.6	7.79	40.26	91.07	0.016
TaPHD.98	TraesCS5B02G307700.1	PHD	5B:490853516..490863315(+)	2805	934	103272	6.17	58.6	70.75	-0.528
TaPHD.99	TraesCS5B02G391200.1	PHD	5B:570571062..570580077(+)	4197	1398	152206	5.79	47.84	67.05	-0.751
TaPHD.100	TraesCS5B02G391700.1	PHD	5B:570924056..570929300(+)	777	258	29326.9	5.09	56.21	67.29	-0.708
TaPHD.101	TraesCS5B02G450300.1	PHD	5B:622386801..622391135(+)	690	229	25908.2	7.49	49.21	54.45	-0.828
TaPHD.102	TraesCS5B02G486600.1	PHD	5B:657883797..657887816(-)	756	251	28397.7	5.94	58.95	58.73	-0.716
TaPHD.103	TraesCS5D02G112100.1	PHD	5D:127263452..127273990(+)	2460	819	89773.1	8.82	52.56	61.47	-0.736
TaPHD.104	TraesCS5D02G132800.2	PHD	5D:211977852..211988152(+)	2895	964	105581	5.1	59.85	72.94	-0.545
TaPHD.105	TraesCS5D02G138300.2	PHD	5D:220194970..220204765(+)	5607	1868	203513	5.36	48.94	71.77	-0.408
TaPHD.106	TraesCS5D02G170100.5	PHD	5D:266751990..266769489(-)	3393	1130	126703	8.34	58.73	73.48	-0.57
TaPHD.107	TraesCS5D02G208000.1	PHD	5D:314382643..314385971(+)	651	216	24595.8	8.85	42.49	49.63	-0.792
TaPHD.108	TraesCS5D02G240500.1	PHD	5D:348746081..348748669(+)	2019	672	73586.6	7.79	38.44	89.61	-0.004
TaPHD.109	TraesCS5D02G396100.1	PHD	5D:463895878..463905522(+)	4116	1371	149477	6.09	48.82	67.72	-0.747
TaPHD.110	TraesCS5D02G396600.1	PHD	5D:464066707..464070382(+)	777	258	29325	5.09	56.5	67.29	-0.692
TaPHD.111	TraesCS5D02G453200.1	PHD	5D:500856755..500860875(+)	684	227	25737	7.49	50.59	54.93	-0.818
TaPHD.112	TraesCS5D02G486400.2	PHD	5D:521521412..521525767(-)	756	251	28462.8	5.8	60.14	56.77	-0.739
TaPHD.113	TraesCS6A02G065800.1	PHD	6A:35185514..35187424(-)	1092	363	40047.9	8.95	51.64	74.27	-0.428
TaPHD.114	TraesCS6A02G096100.1	PHD	6A:63558683..63566399(+)	4413	1470	158914	8.14	43.85	65.55	-0.771
TaPHD.115	TraesCS6A02G117600.1	PHD	6A:88064175..88071535(+)	2259	752	83980.2	7.49	60.66	63.31	-0.873
TaPHD.116	TraesCS6A02G169600.1	PHD	6A:178437028..178462053(-)	6279	2092	231864	5.46	53.87	74.87	-0.506
TaPHD.117	TraesCS6A02G282700.1	PHD	6A:514020501..514029141(+)	2349	782	81617.7	5.89	38.83	66.96	-0.507
TaPHD.118	TraesCS6B02G088800.1	PHD	6B:64329775..64331605(-)	1092	363	40129.9	8.95	51.46	74.79	-0.443
TaPHD.119	TraesCS6B02G124500.1	PHD	6B:119525774..119533162(+)	4407	1468	159204	7.74	44.24	65.78	-0.775
TaPHD.120	TraesCS6B02G197500.1	PHD	6B:234844915..234870971(-)	6267	2088	231630	5.44	54.2	74.22	-0.514
TaPHD.121	TraesCS6B02G311000.1	PHD	6B:557415813..557424876(+)	2337	778	81538.4	5.75	43.39	66.03	-0.552
TaPHD.122	TraesCS6D02G087200.1	PHD	6D:52683160..52690430(+)	4407	1468	159184	8.17	45.87	65.78	-0.777
TaPHD.123	TraesCS6D02G159400.1	PHD	6D:136694490..136721418(-)	6276	2091	231618	5.44	54.04	73.7	-0.515
TaPHD.124	TraesCS6D02G263200.1	PHD	6D:372142061..372150250(+)	2352	783	81895.1	5.72	39.95	70.93	-0.452
TaPHD.125	TraesCS7A02G097400.1	PHD	7A:60078726..60081323(-)	660	219	25108	4.79	49.82	61.87	-0.584
TaPHD.126	TraesCS7A02G324700.2	PHD	7A:472189079..472192575(+)	1698	565	61805.9	7.4	54.9	63.75	-0.561
TaPHD.127	TraesCS7A02G414500.1	PHD	7A:605759167..605772416(+)	4557	1518	172357	8.82	49.47	68.66	-0.653
TaPHD.128	TraesCS7A02G566000.1	PHD	7A:735404762..735420469(-)	5682	1893	212383	5.85	52.43	84.87	-0.341
TaPHD.129	TraesCS7A02G569600.1	PHD	7A:736553705..736559137(-)	2823	940	101046	8.49	59.44	71.35	-0.415
TaPHD.130	TraesCS7B02G225200.1	PHD	7B:425709545..425713221(+)	1686	561	61455.5	6.81	56.4	65.42	-0.54
TaPHD.131	TraesCS7B02G314400.2	PHD	7B:561735305..561748672(+)	4539	1512	171757	8.88	47.7	68.6	-0.653
TaPHD.132	TraesCS7B02G489100.1	PHD	7B:743305417..743310953(+)	3138	1045	111754	8.72	60.16	68.87	-0.447
TaPHD.133	TraesCS7B02G492100.1	PHD	7B:744390501..744405340(+)	5712	1903	213278	5.78	52.45	84.83	-0.342
TaPHD.134	TraesCS7D02G093600.1	PHD	7D:56052942..56056820(-)	879	292	32979.7	5.52	56.92	61.44	-0.645
TaPHD.135	TraesCS7D02G093700.1	PHD	7D:56068608..56072527(-)	915	304	34592.4	5.15	62.04	62.53	-0.695
TaPHD.136	TraesCS7D02G169800.1	PHD	7D:121935462..121947253(-)	4101	1366	150859	6.36	47.67	70.78	-0.612
TaPHD.137	TraesCS7D02G225300.1	PHD	7D:185165232..185171215(-)	2397	798	85863.9	6.4	52.62	69.94	-0.482
TaPHD.138	TraesCS7D02G321100.1	PHD	7D:411301781..411305409(+)	1692	563	61737	6.96	56.06	66.75	-0.52
TaPHD.139	TraesCS7D02G407600.2	PHD	7D:525362988..525375228(+)	4557	1518	172307	8.9	48.36	68.79	-0.647
TaPHD.140	TraesCS7D02G544800.1	PHD	7D:632319967..632334013(+)	4914	1637	184578	5.67	51.81	86.55	-0.34
TaPHD.141	TraesCSU02G120100.1	PHD	Un:103135102..103136584(-)	1071	356	39226.9	8.66	48.53	75.96	-0.393
TaPHD.142	TraesCSU02G246200.1	PHD	Un:372314125..372315291(+)	660	219	24943.8	5.11	49.5	67.21	-0.537
TaPHD.143	TraesCSU02G252500.1	PHD	Un:387937057..387938459(+)	660	219	24969.9	5.11	49.5	66.76	-0.553
TaCCCH.1	TraesCS1A02G069600.1.cds1	CCCH	1A:52235911..52238246(-)	1827	608	64329.8	8.16	55.56	64.06	-0.32
TaCCCH.2	TraesCS1A02G087300.1	CCCH	1A:74247487..74257003(+)	2925	974	110408	6.26	43.45	91	-0.229
TaCCCH.3	TraesCS1A02G114400.1	CCCH	1A:118557583..118559476(-)	915	304	32908.9	8.86	54.22	64.64	-0.592
TaCCCH.4	TraesCS1A02G346500.1.cds1	CCCH	1A:532967313..532968546(-)	804	267	28792.2	5.71	64.06	62.06	-0.388
TaCCCH.5	TraesCS1A02G397300.1	CCCH	1A:563159275..563162262(+)	819	272	31776.2	8.96	76.51	46.99	-1.187
TaCCCH.6	TraesCS1A02G414300.1	CCCH	1A:573817331..573818672(+)	1206	401	42511.7	9.05	66.24	66.73	-0.237
TaCCCH.7	TraesCS1A02G414400.1	CCCH	1A:573920794..573922064(+)	1131	376	40576.4	9.85	53.36	67.61	-0.393
TaCCCH.8	TraesCS1A02G445600.1	CCCH	1A:593295227..593301920(+)	4059	1352	undefined	undefined	47.55	55.94	-0.945
TaCCCH.9	TraesCS1B02G106200.1	CCCH	1B:117842438..117851258(+)	2970	989	111765	6.38	44.46	91.97	-0.189
TaCCCH.10	TraesCS1B02G106700.1	CCCH	1B:118396173..118406048(-)	2928	975	109711	6.33	42.34	95.5	-0.108
TaCCCH.11	TraesCS1B02G150600.1	CCCH	1B:231331268..231333852(+)	1401	466	53341.1	7.51	60.75	45.21	-0.835
TaCCCH.12	TraesCS1B02G360300.1.cds1	CCCH	1B:588821522..588822758(-)	798	265	28724.2	5.64	66.51	65.06	-0.392
TaCCCH.13	TraesCS1B02G425600.2.cds1	CCCH	1B:651541456..651544722(+)	984	327	36284.7	9.29	71.58	39.08	-1.183
TaCCCH.14	TraesCS1B02G444400.1	CCCH	1B:665048439..665050304(+)	1254	417	44049.3	9.17	59.29	65.16	-0.232
TaCCCH.15	TraesCS1B02G444500.1	CCCH	1B:665060191..665062366(+)	1116	371	39862.6	9.78	56.74	64.56	-0.378
TaCCCH.16	TraesCS1B02G480400.1	CCCH	1B:687794252..687799812(+)	3087	1028	114679	4.68	47.04	53.51	-0.989
TaCCCH.17	TraesCS1D02G072200.1.cds1	CCCH	1D:52575176..52577005(-)	1830	609	64481.1	8.16	55.97	65.86	-0.301
TaCCCH.18	TraesCS1D02G349200.1.cds1	CCCH	1D:435534760..435535560(-)	801	266	28594.1	5.76	64.36	65.98	-0.322
TaCCCH.19	TraesCS1D02G405300.3	CCCH	1D:469831806..469834815(+)	882	293	33572	9.04	73.64	43.62	-1.198
TaCCCH.20	TraesCS1D02G421700.1	CCCH	1D:477434268..477436683(+)	1254	417	44531.8	9.16	53.77	64.65	-0.26
TaCCCH.21	TraesCS1D02G421800.1	CCCH	1D:477479030..477481219(+)	1137	378	40528.5	9.76	51.14	68.52	-0.353
TaCCCH.22	TraesCS1D02G453900.6	CCCH	1D:494552174..494557991(+)	3405	1134	125952	5.01	56.26	53.53	-0.975
TaCCCH.23	TraesCS2A02G199900.1.cds1	CCCH	2A:172536627..172539620(+)	2010	669	71481.1	6.33	56.07	67.67	-0.453
TaCCCH.24	TraesCS2A02G488000.1	CCCH	2A:722523345..722526142(-)	921	306	31604.3	9.38	50.44	47.35	-0.581
TaCCCH.25	TraesCS2B02G218000.1	CCCH	2B:206736764..206741049(+)	1428	475	51970.8	6.76	59.1	78.25	-0.318
TaCCCH.26	TraesCS2B02G227500.1.cds1	CCCH	2B:221086597..221089766(+)	2010	669	71430.9	6.3	54.51	67.67	-0.448
TaCCCH.27	TraesCS2B02G515600.1	CCCH	2B:710285340..710288428(-)	924	307	31635.3	9.38	50.08	45.6	-0.603
TaCCCH.29	TraesCS2D02G488300.1	CCCH	2D:161899339..161902564(+)	915	304	31460.2	9.38	49.61	47.66	-0.573
TaCCCH.28	TraesCS2D02G207800.1.cds1	CCCH	2D:587701279..587704218(-)	2010	669	71457	6.37	56.31	68.1	-0.445
TaCCCH.30	TraesCS3A02G107200.1.cds1	CCCH	3A:71793752..71796017(+)	1155	384	41175.1	7.53	72.95	54.74	-0.502
TaCCCH.31	TraesCS3A02G164000.1	CCCH	3A:168833301..168836198(-)	498	165	17924.1	8.32	64.6	55.03	-0.564
TaCCCH.32	TraesCS3A02G178700.2	CCCH	3A:203983146..203997112(-)	1428	475	50268.1	7.5	59.39	43.16	-0.576
TaCCCH.33	TraesCS3A02G179200.1	CCCH	3A:206623114..206628643(+)	1395	464	49660.9	7.84	57.07	52.41	-0.489
TaCCCH.34	TraesCS3A02G221900.1	CCCH	3A:413995660..414005384(-)	1515	504	55120.2	8.46	54.03	48.21	-0.664
TaCCCH.35	TraesCS3A02G232500.1	CCCH	3A:434068470..434070313(-)	993	330	35945.4	8.55	51.53	74.36	-0.511
TaCCCH.36	TraesCS3A02G246800.1.cds1	CCCH	3A:464895809..464897771(+)	840	279	32591.3	9.59	74.1	47.2	-1.173
TaCCCH.37	TraesCS3A02G423200.1	CCCH	3A:664691550..664697238(-)	1308	435	47363.4	8.82	63.98	45.63	-0.574
TaCCCH.38	TraesCS3B02G125600.1.cds1	CCCH	3B:101799238..101802140(+)	1164	387	41355.3	7.51	74.31	54.57	-0.505
TaCCCH.39	TraesCS3B02G201900.1	CCCH	3B:236148105..236152182(+)	447	148	16215.2	9.12	57.6	52.84	-0.58
TaCCCH.40	TraesCS3B02G205900.1	CCCH	3B:240591119..240597435(-)	1404	467	49791.1	7.84	58.55	52.08	-0.481
TaCCCH.41	TraesCS3B02G206400.2	CCCH	3B:241676647..241683603(-)	1413	470	49924.8	7.5	58.79	43.43	-0.581
TaCCCH.42	TraesCS3B02G251700.1	CCCH	3B:404418126..404432816(-)	1512	503	54814.8	8.61	54.33	46.4	-0.66
TaCCCH.43	TraesCS3B02G261800.1	CCCH	3B:419965160..419966987(-)	993	330	36018.5	8.5	54.07	73.76	-0.509
TaCCCH.44	TraesCS3B02G272500.1.cds1	CCCH	3B:438579576..438582645(-)	846	281	32686.4	9.5	73.17	46.87	-1.163
TaCCCH.45	TraesCS3B02G458800.4	CCCH	3B:701413811..701419196(-)	1308	435	47373.5	8.82	63.87	45.63	-0.576
TaCCCH.46	TraesCS3D02G109300.1.cds1	CCCH	3D:63007082..63008233(+)	1152	383	41189.1	7.53	72.25	55.4	-0.508
TaCCCH.47	TraesCS3D02G177700.1	CCCH	3D:159431667..159434843(+)	498	165	17881.1	8.9	66.04	55.03	-0.561
TaCCCH.48	TraesCS3D02G181900.1	CCCH	3D:164988161..164993832(-)	1404	467	49745	7.84	59.28	51.46	-0.489
TaCCCH.49	TraesCS3D02G182200.2	CCCH	3D:165859752..165866744(-)	1410	469	49964.8	7.83	59.62	42.26	-0.601
TaCCCH.50	TraesCS3D02G220700.1	CCCH	3D:301413149..301414692(+)	993	330	35943.4	8.5	52.46	73.48	-0.509
TaCCCH.51	TraesCS3D02G231200.2	CCCH	3D:315759877..315772113(+)	1512	503	54886.8	8.54	53.28	46.42	-0.687
TaCCCH.52	TraesCS3D02G244700.1.cds1	CCCH	3D:339860795..339863888(-)	840	279	32621.3	9.59	74.1	46.85	-1.182
TaCCCH.53	TraesCS3D02G418400.4	CCCH	3D:531051694..531057112(-)	1308	435	47395.5	8.82	63.08	45.4	-0.587
TaCCCH.54	TraesCS4A02G117400.1	CCCH	4A:143250724..143252545(+)	900	299	32666.7	8.03	60.23	64.08	-0.684
TaCCCH.55	TraesCS4B02G187000.1	CCCH	4B:407056201..407058678(-)	897	298	32828	8.02	61.79	64.63	-0.686
TaCCCH.56	TraesCS4D02G188300.1	CCCH	4D:327718956..327720993(-)	900	299	32849	8.51	62.1	62.78	-0.705
TaCCCH.57	TraesCS5A02G121100.3	CCCH	5A:260673646..260693815(+)	1530	509	56004	6.98	48.45	56.21	-0.659
TaCCCH.58	TraesCS5A02G143400.1	CCCH	5A:318755222..318758875(+)	1800	599	64494.5	5.9	67.76	63.84	-0.398
TaCCCH.59	TraesCS5A02G267500.1.cds1	CCCH	5A:478856444..478858218(+)	948	315	37047.8	9.18	78.53	50.19	-1.247
TaCCCH.60	TraesCS5B02G113400.1	CCCH	5B:180022325..180046057(-)	1530	509	56047.2	7.22	51.37	54.48	-0.683
TaCCCH.61	TraesCS5B02G142300.3	CCCH	5B:268430811..268434369(+)	1788	595	64186	5.9	66.05	63.61	-0.397
TaCCCH.62	TraesCS5D02G119200.1	CCCH	5D:162416429..162441719(+)	1530	509	56048	6.98	49.67	55.05	-0.672
TaCCCH.63	TraesCS5D02G148600.2	CCCH	5D:236660861..236664435(-)	1794	597	64371.2	5.99	67.27	63.08	-0.411
TaCCCH.64	TraesCS5D02G275300.1.cds1	CCCH	5D:378119843..378121551(+)	939	312	36730.5	9.18	79.6	49.74	-1.258
TaCCCH.65	TraesCS6A02G166800.1	CCCH	6A:169973220..170010775(-)	933	310	32196.6	9.29	38.53	54.26	-0.281
TaCCCH.66	TraesCS6A02G166900.1	CCCH	6A:170011073..170014026(-)	915	304	31521.4	9.49	40.47	48.59	-0.505
TaCCCH.67	TraesCS6B02G194200.1	CCCH	6B:229201426..229202155(-)	588	195	20327	9.8	36.42	55.18	-0.511
TaCCCH.68	TraesCS6B02G194300.1	CCCH	6B:229204707..229207504(-)	894	297	31016.9	9.49	38.84	49.73	-0.51
TaCCCH.69	TraesCS6D02G155300.1	CCCH	6D:131678240..131682238(-)	921	306	32684.1	9.74	48.06	57.19	-0.499
TaCCCH.70	TraesCS6D02G155400.1	CCCH	6D:131686426..131689357(-)	915	304	31500.4	9.49	41.09	48.91	-0.503
TaCCCH.71	TraesCS7A02G298900.1	CCCH	7A:407861298..407865075(+)	1095	364	38771.9	6.85	45.37	50.27	-0.712
TaCCCH.72	TraesCS7A02G402300.1	CCCH	7A:581429589..581432722(+)	903	300	31089.3	9.64	42.96	50.53	-0.526
TaCCCH.73	TraesCS7A02G452300.1	CCCH	7A:645022928..645029147(+)	1131	376	42308.7	9.15	53.67	48.56	-1.392
TaCCCH.74	TraesCS7B02G187100.1	CCCH	7B:313175338..313179256(+)	1095	364	38775.8	6.86	47.29	50	-0.726
TaCCCH.75	TraesCS7B02G302400.1	CCCH	7B:539229556..539232907(+)	903	300	31086.3	9.64	41.35	50.53	-0.519
TaCCCH.76	TraesCS7B02G352100.1	CCCH	7B:608713908..608719976(+)	1140	379	42753.2	9.1	56	47.92	-1.404
TaCCCH.77	TraesCS7D02G294600.1	CCCH	7D:368563640..368567356(+)	1095	364	38729.8	6.86	47.61	50.55	-0.712
TaCCCH.78	TraesCS7D02G396100.2	CCCH	7D:510704473..510707297(+)	903	300	31069.3	9.64	42.64	50.87	-0.52
TaCCCH.79	TraesCS7D02G441200.1	CCCH	7D:560747966..560753919(+)	1131	376	42259.8	9.23	58.38	47.53	-1.372
