# Supplementary material for: Genome-Wide Identification and Expression Analysis of the Zinc Finger Protein Gene Subfamilies under Drought Stress in Triticum aestivum
Source: Plants (Basel). 2022 Sep 26;11(19):2511. doi: 10.3390/plants11192511 (PMC9572532; doi:10.3390/plants11192511)
Supplement: Supplementary file 1 [file plants-11-02511-s001.zip › Table S2.xlsx]

## Sheet: Sheet1
Table S2. Members of 4 TaZFP subfamilies phylogenetic tree.
C2H2				C3HC4				CCCH				PHD
Ta.Gene Name	At.Accession Number	Os.Accession Number	Td.Accession Number	Ta.Gene Name	At.Accession Number	Os.Accession Number	Td.Accession Number	Ta.Gene Name	At.Accession Number	Os.Accession Number	Td.Accession Number	Ta.Gene Name	At.Accession Number	Os.Accession Number	Td.Accession Number
TaC2H2.1	AT2G01940.3	LOC_Os10g07470.1	TRIDC1BG010310.2	TaC3HC4.1	AT2G32950.1	LOC_Os10g32760.1	TRIDC1BG009870.1	TaCCCH.1	AT2G32930.2	LOC_Os10g25220.1	TRIDC1AG009620.2	TaPHD.1	AT2G27980.1	LOC_Os10g36810.1	TRIDC1AG009060.4
TaC2H2.2	AT2G41835.1	LOC_Os10g35190.1	TRIDC2AG024050.3	TaC3HC4.2	AT2G25360.1	LOC_Os08g08220.1	TRIDC1BG027030.1	TaCCCH.2	AT2G20280.1	LOC_Os08g06330.1	TRIDC1BG074670.1	TaPHD.2	AT2G19260.1	LOC_Os08g32620.1	TRIDC1BG011220.3
TaC2H2.3	AT2G48100.1	LOC_Os10g28330.1	TRIDC4AG052860.3	TaC3HC4.3	AT2G26135.1	LOC_Os04g43300.1	TRIDC7BG031060.2	TaCCCH.3	AT2G47850.1	LOC_Os08g04170.1	TRIDC1BG069960.1	TaPHD.3	AT2G18090.1	LOC_Os08g01420.1	TRIDC7AG057780.3
TaC2H2.4	AT2G37430.1	LOC_Os10g40660.1	TRIDC6AG005120.5	TaC3HC4.4	AT2G45135.1	LOC_Os04g22240.1	TRIDC2AG063840.7	TaCCCH.4	AT2G19810.1	LOC_Os08g03310.1	TRIDC2AG068740.4	TaPHD.4	AT2G37520.1	LOC_Os04g52020.1	TRIDC3BG064500.1
TaC2H2.5	AT2G36480.3	LOC_Os08g37904.2	TRIDC4BG040710.1	TaC3HC4.5	AT2G30580.1	LOC_Os04g53720.1	TRIDC7AG042430.2	TaCCCH.5	AT2G29580.1	LOC_Os08g38370.1	TRIDC1BG067430.12	TaPHD.5	AT2G01810.1	LOC_Os04g35430.1	TRIDC1BG018940.1
TaC2H2.6	AT2G28710.1	LOC_Os08g19890.1	TRIDC4AG005810.4	TaC3HC4.6	AT4G28270.1	LOC_Os07g46700.1	TRIDC2BG056650.2	TaCCCH.6	AT2G24830.1	LOC_Os04g02730.1	TRIDC1BG069950.1	TaPHD.6	AT2G25170.1	LOC_Os04g34720.2	TRIDC2BG036190.2
TaC2H2.7	AT2G02080.1	LOC_Os08g20580.1	TRIDC3BG035340.1	TaC3HC4.7	AT4G19670.1	LOC_Os01g58400.1	TRIDC3AG024590.1	TaCCCH.7	AT2G28450.1	LOC_Os04g41060.1	TRIDC1BG012250.1	TaPHD.7	AT2G31650.1	LOC_Os04g59510.1	TRIDC7BG020050.1
TaC2H2.8	AT2G37740.1	LOC_Os08g44050.1	TRIDC4AG009980.1	TaC3HC4.8	AT4G27470.1	LOC_Os01g57110.1	TRIDC7AG041150.1	TaCCCH.8	AT2G33835.1	LOC_Os04g57600.1	TRIDC2BG004730.8	TaPHD.8	AT2G02470.1	LOC_Os04g36730.1	TRIDC2AG061670.4
TaC2H2.9	AT2G36930.1	LOC_Os08g44190.1	TRIDC3AG030770.1	TaC3HC4.9	AT4G01020.1	LOC_Os01g61420.1	TRIDC2AG053920.2	TaCCCH.9	AT2G35430.1	LOC_Os04g56750.1	TRIDC2AG012130.7	TaPHD.9	AT2G16485.1	LOC_Os07g12910.1	TRIDC6BG021410.2
	AT2G42410.1	LOC_Os08g44830.1		TaC3HC4.10	AT4G03510.1	LOC_Os01g15630.1	TRIDC5BG023760.7	TaCCCH.10	AT2G05160.1	LOC_Os04g01480.1	TRIDC2AG017880.4	TaPHD.10	AT2G36720.1	LOC_Os07g31450.1	TRIDC6BG017580.1
	AT2G18490.1	LOC_Os08g37920.1		TaC3HC4.11	AT4G33940.1	LOC_Os03g58390.1	TRIDC5BG023760.10	TaCCCH.11	AT2G47680.1	LOC_Os04g57010.1	TRIDC7BG050440.3	TaPHD.11	AT4G29940.1	LOC_Os07g49030.2	TRIDC1AG014840.1
	AT2G17180.1	LOC_Os08g36110.1		TaC3HC4.12	AT1G57800.1	LOC_Os03g59540.1	TRIDC5BG030590.2	TaCCCH.12	AT2G25900.1	LOC_Os04g32340.1	TRIDC4AG042930.2	TaPHD.12	AT4G12620.1	LOC_Os07g41740.1	TRIDC5BG081840.1
	AT2G15740.1	LOC_Os08g36390.1		TaC3HC4.13	AT1G79810.1	LOC_Os03g53080.1	TRIDC2BG068020.1	TaCCCH.13	AT2G40140.1	LOC_Os04g48375.1	TRIDC3AG022500.4	TaPHD.13	AT4G14920.1	LOC_Os07g49290.1	TRIDC7AG078400.5
	AT2G28200.1	LOC_Os08g17640.1		TaC3HC4.14	AT1G11100.2	LOC_Os03g43360.2	TRIDC7BG033570.2	TaCCCH.14	AT2G16485.1	LOC_Os04g35800.1	TRIDC7BG030660.2	TaPHD.14	AT4G14700.1	LOC_Os07g07690.1	TRIDC2AG010890.1
	AT2G02070.1	LOC_Os08g39390.1		TaC3HC4.15	AT1G74990.1	LOC_Os02g42690.3	TRIDC5BG036480.1	TaCCCH.15	AT2G02160.1	LOC_Os07g48410.1	TRIDC3AG033290.2	TaPHD.15	AT4G39100.1	LOC_Os07g46690.1	TRIDC2AG045530.1
	AT2G26940.1	LOC_Os04g47860.2		TaC3HC4.16	AT1G03770.2	LOC_Os02g40810.1	TRIDC3AG070300.1	TaCCCH.16	AT2G41900.1	LOC_Os07g04580.1	TRIDC3AG033300.1	TaPHD.16	AT4G10940.1	LOC_Os07g08880.1	TRIDC7BG017370.2
	AT2G45120.1	LOC_Os04g08600.1		TaC3HC4.17	AT1G06770.1	LOC_Os02g53140.1	TRIDC5AG029070.1	TaCCCH.17	AT4G25440.1	LOC_Os07g38090.2	TRIDC7AG057850.2	TaPHD.17	AT4G22140.1	LOC_Os01g65850.1	TRIDC2AG015620.4
	AT2G27650.1	LOC_Os04g46680.1		TaC3HC4.18	AT1G67180.1	LOC_Os09g33740.1	TRIDC5AG022080.1	TaCCCH.18	AT4G38890.1	LOC_Os07g04650.1	TRIDC1AG058520.4	TaPHD.18	AT4G27910.1	LOC_Os01g46700.1	TRIDC2AG010810.6
	AT2G23740.2	LOC_Os04g39520.1		TaC3HC4.19	AT1G47570.1	LOC_Os09g26470.1	TRIDC5BG070970.1	TaCCCH.19	AT4G29190.1	LOC_Os07g39440.1	TRIDC2AG025720.2	TaPHD.19	AT4G02540.1	LOC_Os01g73460.1	TRIDC6BG050670.3
	AT2G41940.1	LOC_Os04g39050.1		TaC3HC4.20	AT1G55250.1	LOC_Os09g25190.1	TRIDC6BG043240.2	TaCCCH.20	AT1G68200.1	LOC_Os07g47240.1	TRIDC1AG060990.1	TaPHD.20	AT1G14510.1	LOC_Os01g66420.1	TRIDC2BG065490.6
	AT2G29660.1	LOC_Os04g46670.1		TaC3HC4.21	AT1G57820.1	LOC_Os09g25260.1	TRIDC6AG043080.8	TaCCCH.21	AT1G29570.1	LOC_Os07g18050.1	TRIDC3BG028190.8	TaPHD.21	AT1G79350.1	LOC_Os01g11952.1	TRIDC5BG028640.8
	AT4G06634.1	LOC_Os04g08290.1		TaC3HC4.22	AT3G23060.1	LOC_Os06g17280.1	TRIDC3BG028560.1	TaCCCH.22	AT1G19860.1	LOC_Os01g15300.1	TRIDC2AG035320.1	TaPHD.22	AT1G10170.1	LOC_Os01g65600.1	TRIDC7AG026820.2
	AT4G02670.1	LOC_Os04g59380.1		TaC3HC4.23	AT3G45470.1	LOC_Os12g16690.1	TRIDC6AG036440.2	TaCCCH.23	AT1G03790.1	LOC_Os01g07930.1	TRIDC5BG018910.1	TaPHD.23	AT1G77250.1	LOC_Os01g08820.1	TRIDC3BG034330.15
	AT4G25610.1	LOC_Os04g36650.1		TaC3HC4.24	AT3G43750.1	LOC_Os12g10700.1	TRIDC5AG034770.1	TaCCCH.24	AT1G66810.1	LOC_Os01g39100.1	TRIDC1AG060980.1	TaPHD.24	AT1G05830.1	LOC_Os01g11960.1	TRIDC4AG049230.3
	AT4G26030.1	LOC_Os04g02510.1		TaC3HC4.25	AT3G27330.1	LOC_Os05g01230.1	TRIDC4AG038460.1	TaCCCH.25	AT1G32975.1	LOC_Os01g61830.1	TRIDC2BG047330.3	TaPHD.25	AT1G43770.2	LOC_Os01g66070.1	TRIDC2AG021860.5
	AT4G16610.1	LOC_Os04g08060.1		TaC3HC4.26	AT3G20010.1	LOC_Os05g41795.1	TRIDC5AG066080.1	TaCCCH.26	AT1G29600.1	LOC_Os01g53650.1	TRIDC2AG044670.3	TaPHD.26	AT1G77800.1	LOC_Os03g53630.1	TRIDC2AG031170.2
	AT4G04404.1	LOC_Os04g50070.1		TaC3HC4.27	AT3G16600.1	LOC_Os05g19480.1	TRIDC3BG050500.1	TaCCCH.27	AT1G32360.1	LOC_Os01g42970.1	TRIDC3BG028340.4	TaPHD.27	AT1G67220.1	LOC_Os03g19020.1	TRIDC7AG018650.2
	AT4G17810.1	LOC_Os07g39310.1		TaC3HC4.28	AT3G43180.1	LOC_Os11g07450.1	TRIDC3AG057710.1	TaCCCH.28	AT1G01350.1	LOC_Os01g15350.1	TRIDC5BG044290.1	TaPHD.28	AT1G50620.1	LOC_Os03g50780.1	TRIDC1AG039130.2
	AT4G12240.1	LOC_Os07g23450.1		TaC3HC4.29	AT3G05250.1	LOC_Os11g35870.1	TRIDC3AG050410.1	TaCCCH.29	AT1G04990.2	LOC_Os01g01150.2	TRIDC3BG027650.4	TaPHD.29	AT1G33420.1	LOC_Os03g19190.1	TRIDC7BG075090.6
	AT4G35280.1	LOC_Os07g40950.1		TaC3HC4.30	AT3G08505.2	LOC_Os11g36970.1	TRIDC4BG057950.3	TaCCCH.30	AT1G30460.1	LOC_Os01g09620.1	TRIDC7BG048400.6	TaPHD.30	AT1G57820.1	LOC_Os03g58530.1	TRIDC3BG061970.2
	AT1G27730.1	LOC_Os07g40780.1		TaC3HC4.31	AT3G45540.1		TRIDC6BG050500.6	TaCCCH.31	AT1G27650.1	LOC_Os01g14870.1	TRIDC7BG056150.1	TaPHD.31	AT1G05380.1	LOC_Os03g04980.1	TRIDC2AG032010.3
	AT1G72050.2	LOC_Os07g39960.1		TaC3HC4.32	AT5G10370.1			TaCCCH.32	AT1G10320.1	LOC_Os01g45730.1	TRIDC3BG051840.11	TaPHD.32	AT1G54390.2	LOC_Os03g60390.1	TRIDC4BG014170.16
	AT1G26590.1	LOC_Os07g38240.1		TaC3HC4.33	AT5G43530.1			TaCCCH.33	AT1G21580.1	LOC_Os01g68860.1	TRIDC5BG075740.2	TaPHD.33	AT1G66170.1	LOC_Os03g53700.1	TRIDC5AG067670.8
	AT1G75710.1	LOC_Os07g40300.1		TaC3HC4.34	AT5G44280.2			TaCCCH.34	AT1G07360.1	LOC_Os01g15460.1	TRIDC5AG010240.5	TaPHD.34	AT1G55970.1	LOC_Os02g05450.1	TRIDC1BG044510.1
	AT1G13290.1	LOC_Os07g01180.1		TaC3HC4.35	AT5G60250.1			TaCCCH.35	AT1G75340.1	LOC_Os03g05210.1	TRIDC5BG065350.6	TaPHD.35	AT3G61740.1	LOC_Os02g35600.1	TRIDC3BG045780.14
	AT1G68130.1	LOC_Os07g40080.1		TaC3HC4.36	AT5G39550.1			TaCCCH.36	AT1G48195.1	LOC_Os03g21160.2	TRIDC7AG029220.3	TaPHD.36	AT3G14740.2	LOC_Os02g09920.1	TRIDC5BG034350.2
	AT1G03840.1	LOC_Os07g05900.1		TaC3HC4.37				TaCCCH.37	AT1G29560.1	LOC_Os03g61110.1	TRIDC4AG016240.1	TaPHD.37	AT3G01460.1	LOC_Os02g48810.1	TRIDC7BG050350.1
	AT1G80730.1	LOC_Os07g39970.1		TaC3HC4.38				TaCCCH.38	AT3G06410.1	LOC_Os03g18950.1	TRIDC6AG023860.8	TaPHD.38	AT3G24010.1	LOC_Os02g52960.1	TRIDC5AG063830.2
	AT1G65130.1	LOC_Os01g66570.1						TaCCCH.39	AT3G18640.1	LOC_Os03g21140.1	TRIDC7BG019790.3	TaPHD.39	AT3G14980.1	LOC_Os02g03030.1	TRIDC4BG032640.1
	AT1G55110.1	LOC_Os01g59450.1						TaCCCH.40	AT3G52980.1	LOC_Os03g02160.3	TRIDC6BG029180.3	TaPHD.40	AT3G53680.1	LOC_Os02g09910.1	TRIDC5BG072960.4
	AT1G51220.1	LOC_Os01g03840.1						TaCCCH.41	AT3G23900.1	LOC_Os03g49170.1	TRIDC5AG020500.12	TaPHD.41	AT3G20280.1	LOC_Os09g04890.1	TRIDC5AG022870.6
	AT1G26610.1	LOC_Os01g65080.4						TaCCCH.42	AT3G27700.1	LOC_Os02g45480.1	TRIDC5AG061240.10	TaPHD.42	AT3G08020.1	LOC_Os09g21770.1	TRIDC5BG060570.1
	AT1G65110.1	LOC_Os01g57650.1						TaCCCH.43	AT3G48440.1	LOC_Os02g19804.1	TRIDC4BG032710.1	TaPHD.43	AT3G19510.1	LOC_Os09g38440.1	TRIDC5BG068580.1
	AT1G24625.1	LOC_Os01g04120.1						TaCCCH.44	AT3G51950.1	LOC_Os02g55000.1	TRIDC5AG040560.1	TaPHD.44	AT3G42790.1	LOC_Os06g51450.1	TRIDC6AG043200.2
	AT1G10480.1	LOC_Os01g14010.1						TaCCCH.45	AT3G12130.1	LOC_Os02g35150.1	TRIDC3BG037700.2	TaPHD.45	AT3G11200.1	LOC_Os06g01170.1	TRIDC4AG049160.1
	AT1G13400.1	LOC_Os01g62130.1						TaCCCH.46	AT3G55980.1	LOC_Os02g58440.1	TRIDC7AG056000.6	TaPHD.46	AT3G05670.1	LOC_Os06g10690.1	TRIDC4AG035860.12
	AT1G74250.1	LOC_Os01g67970.1						TaCCCH.47	AT3G12680.1	LOC_Os02g06584.2	TRIDC6AG043080.8	TaPHD.47	AT3G51120.1	LOC_Os06g51490.1	TRIDC7AG028480.4
	AT1G08290.1	LOC_Os01g09850.1						TaCCCH.48	AT3G19360.1	LOC_Os02g10080.1	TRIDC6AG023850.1	TaPHD.48	AT3G52100.1	LOC_Os06g01320.1	TRIDC4BG033800.1
	AT1G02030.1	LOC_Os01g39110.1						TaCCCH.49	AT3G51180.1	LOC_Os09g31482.1	TRIDC5AG069610.4	TaPHD.49	AT5G53430.1	LOC_Os06g08790.1	TRIDC4AG016310.5
	AT1G34370.2	LOC_Os01g01770.1						TaCCCH.50	AT3G08505.2	LOC_Os09g19940.1	TRIDC6BG048250.1	TaPHD.50	AT5G26210.1	LOC_Os06g20410.1	TRIDC5AG027330.2
	AT1G34790.1	LOC_Os01g63980.1						TaCCCH.51	AT3G21810.1	LOC_Os09g36090.1	TRIDC6BG029170.3	TaPHD.51	AT5G15540.1	LOC_Os06g12400.1	TRIDC4AG015160.1
	AT1G66140.1	LOC_Os01g62190.1						TaCCCH.52	AT3G02830.1	LOC_Os09g13530.1	TRIDC3AG024970.1	TaPHD.52	AT5G05610.1	LOC_Os06g17280.1	TRIDC4BG020830.2
	AT1G67030.1	LOC_Os01g68160.1						TaCCCH.53	AT3G51120.1	LOC_Os06g32720.1	TRIDC4AG011310.1	TaPHD.53	AT5G24330.1	LOC_Os12g24540.1	TRIDC4AG036140.1
	AT1G14580.1	LOC_Os01g70870.1						TaCCCH.54	AT3G44785.1	LOC_Os06g21390.1	TRIDC2BG030260.3	TaPHD.54	AT5G22760.1	LOC_Os12g34330.1	TRIDC6AG024290.7
	AT1G68360.1	LOC_Os01g32920.1						TaCCCH.55	AT3G47120.1	LOC_Os06g41384.2	TRIDC7AG041600.2	TaPHD.55	AT5G35210.1	LOC_Os05g07040.1	TRIDC6BG029590.1
	AT1G49900.1	LOC_Os03g15790.1						TaCCCH.56	AT5G06420.1	LOC_Os06g43120.1	TRIDC3BG039250.3	TaPHD.56	AT5G16680.1	LOC_Os05g01230.1	TRIDC5BG060480.1
	AT1G25250.1	LOC_Os03g60560.1						TaCCCH.57	AT5G63260.2	LOC_Os06g46890.1	TRIDC3AG024940.1	TaPHD.57	AT5G60410.2	LOC_Os05g34640.1	TRIDC7AG045480.2
	AT1G68480.1	LOC_Os03g05690.1						TaCCCH.58	AT5G58620.1	LOC_Os06g07350.1	TRIDC3BG040900.1	TaPHD.58	AT5G36740.1	LOC_Os05g03430.1	TRIDC4AG029360.3
	AT1G02040.1	LOC_Os03g40710.1						TaCCCH.59	AT5G49200.1	LOC_Os06g49080.1	TRIDC3BG035310.1	TaPHD.59	AT5G20510.1	LOC_Os11g18770.1	TRIDC4AG026600.2
	AT1G04445.1	LOC_Os03g41390.1						TaCCCH.60	AT5G56900.2	LOC_Os06g32860.2	TRIDC3AG037010.2	TaPHD.60	AT5G58610.1	LOC_Os11g14010.1	TRIDC2BG048250.1
	AT3G50700.1	LOC_Os03g13600.2						TaCCCH.61	AT5G66270.1	LOC_Os06g46400.1	TRIDC3AG013180.1	TaPHD.61	AT5G09790.2	LOC_Os11g05130.1	TRIDC7AG011450.1
	AT3G27970.1	LOC_Os03g60540.1						TaCCCH.62	AT5G12850.1	LOC_Os12g33090.1	TRIDC3AG060020.4	TaPHD.62	AT5G44800.1	LOC_Os11g12650.1	TRIDC4AG029580.2
	AT3G46070.1	LOC_Os03g57240.1						TaCCCH.63	AT5G06770.1	LOC_Os12g18120.1	TRIDC2BG074390.4	TaPHD.63	AT5G36670.1		TRIDC3BG018650.1
	AT3G57670.1	LOC_Os03g49132.1						TaCCCH.64	AT5G42820.2	LOC_Os12g03554.1	TRIDC3BG017650.2	TaPHD.64	AT5G63900.1		TRIDC3AG057500.1
	AT3G01030.1	LOC_Os03g17150.1						TaCCCH.65	AT5G26749.2	LOC_Os12g21700.1	TRIDC2BG014870.3	TaPHD.65	AT5G12400.1		TRIDC3BG048420.8
	AT3G23130.1	LOC_Os03g05490.1						TaCCCH.66	AT5G07060.1	LOC_Os05g41790.1	TRIDC1AG051010.2	TaPHD.66	AT5G22260.1		TRIDC5AG032510.1
	AT3G53820.1	LOC_Os03g32220.1						TaCCCH.67	AT5G56930.1	LOC_Os05g10670.1	TRIDC3BG067780.2	TaPHD.67			TRIDC2BG034680.4
	AT3G58070.1	LOC_Os03g62230.1						TaCCCH.68	AT5G07500.1	LOC_Os05g08400.1	TRIDC2BG030260.2	TaPHD.68			TRIDC4AG041420.1
	AT3G20880.1	LOC_Os03g11680.1						TaCCCH.69	AT5G18550.1	LOC_Os05g50080.1	TRIDC2BG021670.3	TaPHD.69			TRIDC3AG040620.11
	AT3G45260.1	LOC_Os03g10140.1						TaCCCH.70	AT5G16540.1	LOC_Os05g45020.1	TRIDC1BG058040.2	TaPHD.70			TRIDC5AG037010.1
	AT3G49930.1	LOC_Os03g60570.1						TaCCCH.71	AT5G44260.1	LOC_Os05g03760.1	TRIDC6AG051060.2	TaPHD.71			TRIDC5AG056510.1
	AT3G29340.1	LOC_Os03g32230.1						TaCCCH.72	AT5G04210.1	LOC_Os05g48960.4	TRIDC4BG006040.1	TaPHD.72			TRIDC5AG056450.3
	AT3G19580.1	LOC_Os03g13400.1						TaCCCH.73	AT5G12440.1	LOC_Os11g28270.1	TRIDC6BG050500.6	TaPHD.73			TRIDC3AG014090.1
	AT3G46080.1	LOC_Os03g55540.1						TaCCCH.74	AT5G51980.2		TRIDC6BG059820.1	TaPHD.74			TRIDC3AG042470.9
	AT3G23140.1	LOC_Os03g41110.1						TaCCCH.75	AT5G40880.1			TaPHD.75			TRIDC3AG055420.15
	AT3G10470.1	LOC_Os03g05480.1						TaCCCH.76				TaPHD.76			TRIDC1AG050040.3
	AT3G46090.1	LOC_Os03g31240.1						TaCCCH.77				TaPHD.77			TRIDC3AG075130.1
	AT3G48430.1	LOC_Os02g45054.1						TaCCCH.78				TaPHD.78			TRIDC7AG078290.22
	AT3G13810.2	LOC_Os02g08510.1						TaCCCH.79				TaPHD.79			TRIDC2BG018780.4
	AT3G53600.1	LOC_Os02g31890.1										TaPHD.80			TRIDC2BG026210.3
	AT3G09290.1	LOC_Os02g53530.1										TaPHD.81			TRIDC7BG008130.4
	AT3G60580.1	LOC_Os02g35460.1										TaPHD.82			TRIDC1BG056900.7
	AT3G57480.1	LOC_Os02g44120.1										TaPHD.83			TRIDC2BG013290.1
	AT3G44750.1	LOC_Os02g36360.1										TaPHD.84			TRIDC2BG013170.1
	AT5G15480.1	LOC_Os02g57550.1										TaPHD.85			TRIDC6BG003910.3
	AT5G60470.1	LOC_Os02g19180.1										TaPHD.86			TRIDC4BG013660.2
	AT5G04340.1	LOC_Os02g34680.1										TaPHD.87			TRIDC5BG081880.3
	AT5G42640.1	LOC_Os02g02424.1										TaPHD.88			TRIDC6AG015580.5
	AT5G14010.1	LOC_Os02g01090.1										TaPHD.89			TRIDC6AG012350.1
	AT5G56200.1	LOC_Os02g44130.1										TaPHD.90			TRIDC5BG017340.3
	AT5G05120.1	LOC_Os02g57790.1										TaPHD.91			TRIDC5BG023130.5
	AT5G25160.1	LOC_Os02g47920.1										TaPHD.92
	AT5G43170.1	LOC_Os09g27650.2										TaPHD.93
	AT5G27880.1	LOC_Os09g38610.1										TaPHD.94
	AT5G03740.1	LOC_Os09g26050.1										TaPHD.95
	AT5G67450.1	LOC_Os09g26210.1										TaPHD.96
	AT5G22990.1	LOC_Os09g38340.1										TaPHD.97
	AT5G52010.1	LOC_Os09g03500.1										TaPHD.98
	AT5G63280.1	LOC_Os09g10980.1										TaPHD.99
	AT5G54360.1	LOC_Os09g13680.1										TaPHD.100
	AT5G66730.1	LOC_Os09g39660.2										TaPHD.101
	AT5G06650.1	LOC_Os09g31140.1										TaPHD.102
	AT5G59820.1	LOC_Os09g39270.1										TaPHD.103
	AT5G22890.1	LOC_Os09g27320.1										TaPHD.104
	AT5G01860.1	LOC_Os09g26200.1										TaPHD.105
	AT5G10970.1	LOC_Os09g26100.1										TaPHD.106
	AT5G61470.1	LOC_Os06g46910.1										TaPHD.107
	AT5G40310.1	LOC_Os06g20020.1										TaPHD.108
	AT5G54340.1	LOC_Os06g47840.1										TaPHD.109
	AT5G48890.1	LOC_Os06g51140.1										TaPHD.110
	AT5G57520.1	LOC_Os06g40960.1										TaPHD.111
	AT5G03150.1	LOC_Os06g07020.1										TaPHD.112
	AT5G06070.1	LOC_Os06g10470.1										TaPHD.113
	AT5G04240.1	LOC_Os12g18150.1										TaPHD.114
	AT5G43540.1	LOC_Os12g38960.1										TaPHD.115
	AT5G04390.1	LOC_Os12g39220.1										TaPHD.116
	AT5G03510.1	LOC_Os12g31840.1										TaPHD.117
	AT5G44160.1	LOC_Os12g07280.1										TaPHD.118
		LOC_Os12g39400.1										TaPHD.119
		LOC_Os12g38940.1										TaPHD.120
		LOC_Os12g42250.1										TaPHD.121
		LOC_Os05g03020.1										TaPHD.122
		LOC_Os05g38600.1										TaPHD.123
		LOC_Os05g51830.1										TaPHD.124
		LOC_Os05g20930.1										TaPHD.125
		LOC_Os05g02390.1										TaPHD.126
		LOC_Os05g37190.1										TaPHD.127
		LOC_Os05g14130.1										TaPHD.128
		LOC_Os05g05970.1										TaPHD.129
		LOC_Os05g01550.1										TaPHD.130
		LOC_Os05g38620.1										TaPHD.131
		LOC_Os11g36930.1										TaPHD.132
		LOC_Os11g48000.1										TaPHD.133
		LOC_Os11g06840.1										TaPHD.134
		LOC_Os11g39630.1										TaPHD.135
		LOC_Os11g47620.1										TaPHD.136
		LOC_Os11g47630.1										TaPHD.137
		LOC_Os11g25610.1										TaPHD.138
		LOC_Os11g39580.1										TaPHD.139
												TaPHD.140
												TaPHD.141
												TaPHD.142
												TaPHD.143
