# Supplementary material for: Genome-Wide Identification and Expression Analysis of the Zinc Finger Protein Gene Subfamilies under Drought Stress in Triticum aestivum
Source: Plants (Basel). 2022 Sep 26;11(19):2511. doi: 10.3390/plants11192511 (PMC9572532; doi:10.3390/plants11192511)
Supplement: Supplementary file 1 [file plants-11-02511-s001.zip › Table S3.xlsx]

## Sheet: Sheet1
Table S3. Putative functions of the TaZFP in T. aestivum.
Gene Families	Subgroups	Membmer		Functions in Arabidopsis
		Triticum aestivum	Arabidopsis thaliana
C2H2	C2H2-I	TaC2H2.7	AT1G25250.1
		TaC2H2.5	AT1G68130.1	Encodes the longer of two splice variants of a transcription factor involved in regulating starch metabolims in response to cold.
		TaC2H2.6	AT2G01940.3	May be involved in an early event in shoot gravitropism such as gravity perception and/or a signaling process subsequent to amyloplast sedimentation as a putative transcription factor in gravity-perceptive cells.
	C2H2-II	TaC2H2.8	AT1G34370.2	Encodes a putative nuclear Cys(2)His(2)-type zinc finger protein involved in H+ and Al3+ rhizotoxicity. In mutants exposed to aluminum stress, there is no induction of AtALMT1, an malate transporter known to be involved in the mediation of aluminum toxicity.
		TaC2H2.9
	C2H2-III	TaC2H2.3	AT5G22890.1
	C2H2-IV	TaC2H2.1	AT4G06634.1	Encodes a C2H2-type zinc finger transcription factor with both tran- scriptional repression and activation domains, that binds a G-rich, 11-bp DNA-binding motif.
		TaC2H2.2
		TaC2H2.4
C3HC4	C3HC4-I	TaC3HC4.26
		TaC3HC4.22	AT1G06770.1	Encodes a C3HC4 RING-domain-containing ubiquitin E3 ligase capable of interacting with DREB2A. The DRIP1-GFP fusion protein is nuclear-localized. DRIP1 seems to be involved in regulating stress-related transcriptional changes and drought tolerance.
		TaC3HC4.18	AT2G30580.1	Encodes a C3HC4 RING-domain-containing ubiquitin E3 ligase capable of interacting with DREB2A. DRIP2 seems to be involved in regulating stress-related transcriptional changes and drought tolerance.
		TaC3HC4.27	AT3G23060.1
		TaC3HC4.23
		TaC3HC4.19
		TaC3HC4.20
		TaC3HC4.28
		TaC3HC4.24
	C3HC4-II	TaC3HC4.2	AT5G44280.2	Encodes a nuclear localized protein with similarity to animal polycomb repressive core complex1 (PRC1) core component RING.Appears to function redundantly with ATRING1b, a close paralog. Both interact physically with CLF and LHP1 and appear to function together to repress class I KNOX gene expression.
			AT1G03770.2	Encodes a nuclear localized protein with similarity to animal polycomb repressive core complex1 (PRC1) core component RING.Appears to function redundantly with ATRING1a, a close paralog. Both interact physically with CLF and LHP1 and appear to function together to repress class I KNOX gene expression.
	C3HC4-III	TaC3HC4.25	AT3G05250.1
		TaC3HC4.29	AT2G32950.1	Represses photomorphogenesis and induces skotomorphogenesis in the dark. Contains a ring finger zinc-binding motif, a coiled-coil domain, and several WD-40 repeats, similar to G-beta proteins. The C-terminus has homology to TAFII80, a subunit of the TFIID component of the RNA polymerase II of Drosophila. Nuclear localization in the dark and cytoplasmic in the light.
		TaC3HC4.21	AT1G47570.1
		TaC3HC4.13	AT4G33940.1
		TaC3HC4.17	AT2G45135.1
		TaC3HC4.11
	C3HC4-IV	TaC3HC4.3	AT1G57820.1	Encodes a 645-amino acid methylcytosine-binding protein with a PHD domain, two RING finger domains, and an SRA domain that is involved in centromere heterochromatinization. This protein functions as an E3 ubiquitin ligase in vitro. The protein has been shown to bind to methylated cytosines of CG, CNG and CNN motifs via its SRA domain but has a preference for the former. It plays a role in the est…
		TaC3HC4.1	AT1G57800.1	predicted to encode a protein with an N-terminal PHD domain and two RING domains surrounding an SRA domain. Attempts to isolate ORTH3/VIM5 cDNA through RT-PCR were unsuccessful and only one Arabidopsis EST is associated with this locus. A paternally expressed imprinted gene.
			AT5G39550.1	Encodes the VIM3/ORTH1 protein that is similar to VIM1. This protein has an N-terminal PHD domain and two RING domains surrounding an SRA domain. The protein has been shown to bind to methylated cytosines of CG, CNG and CNN motifs via its SRA domain but has a preference for the former. This protein functions as an E3 ubiquitin ligase in vitro with members of the UBC8 family E2s. Either of the two…
			AT3G27330.1
	C3HC4-V	TaC3HC4.32	AT4G03510.1	RMA1 encodes a novel 28 kDa protein with a RING finger motif and a C-terminal membrane-anchoring domain that is involved in the secretory pathway. Has E3 ubiquitin ligase activity.
		TaC3HC4.30	AT4G28270.1	Encodes a RING finger E3 ubiquitin ligase. Binds and ubiquitinates ABP1 in vivo and in vitro.
		TaC3HC4.34	AT4G27470.1	Encodes a RING finger E3 ubiquitin ligase.
		TaC3HC4.4	AT1G74990.1
		TaC3HC4.6
		TaC3HC4.5
	C3HC4-VI	TaC3HC4.16	AT1G55250.1	Encodes one of two orthologous E3 ubiquitin ligases in Arabidopsis that are involved in monoubiquitination of histone H2B.
		TaC3HC4.8	AT3G08505.2
		TaC3HC4.14
		TaC3HC4.15
		TaC3HC4.10
		TaC3HC4.9
		TaC3HC4.12
		TaC3HC4.7
		TaC3HC4.35
		TaC3HC4.31
		TaC3HC4.33
	C3HC4-VII	TaC3HC4.36	AT3G16600.1
		TaC3HC4.37	AT3G20010.1
		TaC3HC4.38	AT1G11100.2
			AT5G43530.1
			AT1G79810.1	Dominant suppressor of det1 phenotypes. Encodes a peroxisomal protein essential for Arabidopsis growth. Inserted directly from the cytosol into peroxisomes.
CCCH	CCCH-I	TaCCCH.33	AT5G18550.1
		TaCCCH.48	AT3G06410.1
		TaCCCH.40	AT2G47850.1
		TaCCCH.32	AT1G04990.2
		TaCCCH.41	AT2G32930.2	Encodes a zinc finger protein.
		TaCCCH.49	AT5G16540.1	Encodes a zinc finger protein.
		TaCCCH.53	AT3G02830.1	Encodes a zinc finger protein that binds to PORA mRNA in vivo and recruits the Pfr form of phytochrome to the 5&#8242;-UTR of PORA mRNA to regulate translation of the mRNA.
		TaCCCH.45
		TaCCCH.37
		TaCCCH.62
		TaCCCH.60
		TaCCCH.57
	CCCH-II	TaCCCH.51	AT5G63260.2
		TaCCCH.34	AT3G48440.1
		TaCCCH.42	AT1G48195.1
		TaCCCH.16
		TaCCCH.8
		TaCCCH.22
		TaCCCH.11
	CCCH-III	TaCCCH.26	AT3G12680.1	Member of the floral homeotic AGAMOUS pathway.
		TaCCCH.23	AT3G08505.2
		TaCCCH.28	AT4G38890.1
		TaCCCH.1
		TaCCCH.17
	CCCH-IV	TaCCCH.30	AT5G12850.1
		TaCCCH.46	AT2G41900.1
		TaCCCH.38	AT3G55980.1
			AT2G40140.1
			AT5G58620.1
			AT4G29190.1
			AT2G19810.1	Encodes Oxidation-related Zinc Finger 1 (OZF1), a plasma membrane protein involved in oxidative stress.
			AT2G25900.1	putative Cys3His zinc finger protein (ATCTH) mRNA, complete
	CCCH-V	TaCCCH.4	AT5G44260.1
		TaCCCH.18	AT1G03790.1	Encodes SOMNUS (SOM), a nucleus-localized CCCH-type zinc finger protein. SOM negatively regulates light-dependent seed germination downstream of PIL5 (AT2G20180).
		TaCCCH.12	AT5G07500.1	Encodes an embryo-specific zinc finger transcription factor required for heart-stage embryo formation.
			AT1G32975.1
			AT3G18640.1
			AT1G29600.1
	CCCH-VI	TaCCCH.27	AT5G06770.1
		TaCCCH.24	AT3G12130.1
		TaCCCH.29
		TaCCCH.72
		TaCCCH.75
		TaCCCH.78
		TaCCCH.68
		TaCCCH.70
		TaCCCH.66
		TaCCCH.65
		TaCCCH.67
		TaCCCH.69
	CCCH-VII	TaCCCH.71	AT1G32360.1
		TaCCCH.77	AT2G35430.1
		TaCCCH.74	AT2G28450.1
			AT2G33835.1	Encodes a zinc finger domain containing protein that is expressed in the shoot/root apex and vasculature, and acts with FRI to repress flowering.FES1 mutants in a Col(FRI+) background will flower early under inductive conditions.
	CCCH-VIII	TaCCCH.61	AT3G52980.1
		TaCCCH.58	AT2G05160.1
		TaCCCH.63	AT5G12440.1
		TaCCCH.25	AT3G51950.1
			AT5G07060.1	Encodes MAC5C, homologous to MAC5A. MAC5A is a component of the MOS4-associated complex (MAC) that contributes to snc1- mediated autoimmunity. Homologues include AT1G07360 (MAC5A), AT2G29580 (MAC5B) and AT5G07060 (MAC5C). MAC5A and MAC5B are more closely related to each other than to MAC5C.
			AT1G07360.1	Encodes MAC5A, a component of the MOS4-associated complex (MAC) that contributes to snc1- mediated autoimmunity. MAC is a highly conserved nuclear protein complex associated with the spliceosome. Homologues include AT1G07360 (MAC5A), AT2G29580 (MAC5B) and AT5G07060 (MAC5C).
			AT2G29580.1	Encodes MAC5B, homologous to MAC5A. MAC5A is a component of the MOS4-associated complex (MAC) that contributes to snc1- mediated autoimmunity. Homologues include AT1G07360 (MAC5A), AT2G29580 (MAC5B) and AT5G07060 (MAC5C).
			AT5G04210.1
			AT3G27700.1
			AT5G51980.2
			AT4G25440.1
			AT5G40880.1
			AT5G49200.1
			AT1G75340.1
	CCCH-IX	TaCCCH.76	AT3G19360.1
		TaCCCH.73	AT1G21580.1
		TaCCCH.79
	CCCH-X	TaCCCH.6	AT1G66810.1
		TaCCCH.14	AT1G68200.1
		TaCCCH.20	AT2G47680.1
		TaCCCH.3	AT5G56900.2
		TaCCCH.15
		TaCCCH.7
		TaCCCH.21
		TaCCCH.43
		TaCCCH.50
		TaCCCH.35
		TaCCCH.10
		TaCCCH.9
		TaCCCH.2
		TaCCCH.55
		TaCCCH.56
		TaCCCH.54
	CCCH-XI	TaCCCH.19	AT5G42820.2	U2 auxiliary factor small subunit. The atU2AF35b protein and its homolog, atU2AF35a, contain most of the conserved domains of hsU2AF35, including the psiRRM, one RS domain, two zinc fingers, and the two regions for interacting with U2AF large subunit. Both proteins lack the stretch of glycines present in human U2AF35. The sequences are overall 83% identical, and each Arabidopsis homolog shows app…
		TaCCCH.13	AT1G27650.1	U2 auxiliary factor small subunit. The atU2AF35a protein and its homolog, atU2AF35b, contain most of the conserved domains of hsU2AF35, including the psiRRM, one RS domain, two zinc fingers, and the two regions for interacting with U2AF large subunit. Both proteins lack the stretch of glycines present in human U2AF35. The sequences are overall 83% identical, and each Arabidopsis homolog shows app…
		TaCCCH.5	AT3G44785.1
		TaCCCH.52	AT3G47120.1
		TaCCCH.36	AT3G23900.1
		TaCCCH.44	AT1G10320.1
		TaCCCH.59	AT2G24830.1
		TaCCCH.64	AT5G56930.1
	CCCH-XII	TaCCCH.39	AT1G30460.1	Encodes AtCPSF30, the 30-KDa subunit of cleavage and polyadenylation specificity factor. AtCPSF30 is a probable processing endonuclease. Nucleus-localized RNA binding protein capable of interacting with itself and with calmodulin. Its RNA-binding activity is inhibited by calmodulin in a calcium-dependent fashion.
		TaCCCH.31	AT5G26749.2
		TaCCCH.47	AT3G21810.1
PHD	PHD-I	TaPHD.129	AT2G27980.1
		TaPHD.132	AT3G53680.1
		TaPHD.56	AT2G37520.1
		TaPHD.81	AT2G36720.1
		TaPHD.74	AT3G14980.1	IDM1 is a histone H3 acetyltransferase that is capable of recognizing methylated DNA through its MBD domain and recognizing unmethylated histone H3K4 through its PHD domain. It negatively regulates DNA demethylation, preventing DNA hypermethylation of highly homologous multicopy genes and other repetitive sequences.
		TaPHD.26	AT1G05380.1
		TaPHD.18	AT4G14920.1
		TaPHD.31	AT5G36670.1
		TaPHD.24	AT5G36740.1
		TaPHD.89	AT5G58610.1
		TaPHD.99
		TaPHD.109
	PHD-II	TaPHD.119	AT1G54390.2	ING2 encodes a member of the Inhibitor of Growth family of nuclear-localized PhD domain containing homeodomain proteins. Binds to H3K4 di or trimethylated DNA.
		TaPHD.122	AT3G24010.1	ING1 encodes a member of the Inhibitor of Growth family of nuclear-localized PhD domain containing homeodomain proteins. Binds to H3K4 di or trimethylated DNA.
		TaPHD.114	AT1G77250.1
		TaPHD.28	AT2G19260.1
		TaPHD.14	AT1G43770.2
		TaPHD.110
		TaPHD.90
		TaPHD.100
		TaPHD.126
		TaPHD.130
		TaPHD.138
		TaPHD.49
	PHD-III	TaPHD.45	AT1G33420.1
		TaPHD.53	AT1G66170.1	encodes a PHD-domain containing protein required for male meiosis. Gene is expressed in developing male meiocytes and protein is localized to the nucleus.
		TaPHD.38	AT2G01810.1
		TaPHD.69	AT5G22260.1	Sporophytic factor controlling anther and pollen development. Mutants fail to make functional pollen;pollen degeneration occurs after microspore release and the tapetum also appears abnormally vacuolated. Similar to PHD-finger motif transcription factors.
		TaPHD.77
		TaPHD.61
		TaPHD.75
		TaPHD.63
		TaPHD.67
		TaPHD.97
		TaPHD.108
		TaPHD.87
		TaPHD.128
		TaPHD.133
		TaPHD.140
	PHD-IV	TaPHD.112	AT5G05610.1	Encodes a member of the Alfin1-like family of nuclear-localized PHD (plant homeodomain) domain containing proteins. All AL proteins except AL3 bind to di- or trimethylated histone H3 (H3K4me3/2). Members of this family include: AT5G05610 (AL1), AT3G11200 (AL2), AT3G42790 (AL3), AT5G26210 (AL4), AT5G20510 (AL5), AT2G02470 (AL6), AT1G14510 (AL7).
		TaPHD.102	AT3G11200.1	Encodes a member of the Alfin1-like family of nuclear-localized PHD (plant homeodomain) domain containing proteins. All AL proteins except AL3 bind to di- or trimethylated histone H3 (H3K4me3/2). Members of this family include: AT5G05610 (AL1), AT3G11200 (AL2), AT3G42790 (AL3), AT5G26210 (AL4), AT5G20510 (AL5), AT2G02470 (AL6), AT1G14510 (AL7).
		TaPHD.10	AT5G20510.1	Encodes a member of the Alfin1-like family of nuclear-localized PHD (plant homeodomain) domain containing proteins. All AL proteins except AL3 bind to di- or trimethylated histone H3 (H3K4me3/2). Members of this family include: AT5G05610 (AL1), AT3G11200 (AL2), AT3G42790 (AL3), AT5G26210 (AL4), AT5G20510 (AL5), AT2G02470 (AL6), AT1G14510 (AL7).
		TaPHD.6	AT3G42790.1	Encodes a member of the Alfin1-like family of nuclear-localized PHD (plant homeodomain) domain containing proteins. All AL proteins except AL3 bind to di- or trimethylated histone H3 (H3K4me3/2). Members of this family include: AT5G05610 (AL1), AT3G11200 (AL2), AT3G42790 (AL3), AT5G26210 (AL4), AT5G20510 (AL5), AT2G02470 (AL6), AT1G14510 (AL7).
		TaPHD.2	AT5G26210.1	Encodes a member of the Alfin1-like family of nuclear-localized PHD (plant homeodomain) domain containing proteins. All AL proteins except AL3 bind to di- or trimethylated histone H3 (H3K4me3/2). Members of this family include: AT5G05610 (AL1), AT3G11200 (AL2), AT3G42790 (AL3), AT5G26210 (AL4), AT5G20510 (AL5), AT2G02470 (AL6), AT1G14510 (AL7).
		TaPHD.142	AT1G14510.1	Encodes a member of the Alfin1-like family of nuclear-localized PHD (plant homeodomain) domain containing proteins. All AL proteins except AL3 bind to di- or trimethylated histone H3 (H3K4me3/2). Members of this family include: AT5G05610 (AL1), AT3G11200 (AL2), AT3G42790 (AL3), AT5G26210 (AL4), AT5G20510 (AL5), AT2G02470 (AL6), AT1G14510 (AL7).
		TaPHD.65	AT2G02470.1	Encodes a member of the Alfin1-like family of nuclear-localized PHD (plant homeodomain) domain containing proteins that acts as a novel upstream regulator of root hair formation during Pi starvation. All AL proteins except AL3 bind to di- or trimethylated histone H3 (H3K4me3/2). Members of this family include: AT5G05610 (AL1), AT3G11200 (AL2), AT3G42790 (AL3), AT5G26210 (AL4), AT5G20510 (AL5), AT…
		TaPHD.143
		TaPHD.66
		TaPHD.125
		TaPHD.135
		TaPHD.134
		TaPHD.25
		TaPHD.19
		TaPHD.33
		TaPHD.16
		TaPHD.30
		TaPHD.22
		TaPHD.11
		TaPHD.7
		TaPHD.3
		TaPHD.39
		TaPHD.46
		TaPHD.54
		TaPHD.76
		TaPHD.62
		TaPHD.68
	PHD-V	TaPHD.94	AT5G35210.1	Encodes a chloroplast envelope-bound plant homeodomain (PHD) transcription factor with transmembrane domains that functions in multiple retrograde signal pathways. The proteolytic cleavage of PTM occurs in response to retrograde signals and amino-terminal PTM accumulates in the nucleus, where it activates ABI4 transcription in a PHD-dependent manner associated with histone modifications.
		TaPHD.105	AT5G22760.1
		TaPHD.84	AT5G12400.1
		TaPHD.60	AT1G55970.1	HAC4 is most likely to be an expressed pseudogene that lacks HAT function. there is a single nucleotide deletion in both the HAC4 genomic and cDNA sequences relative to its homologs. The resulting frameshift within the open reading frame causes a stop codon to occur within the predicted acetyltransferase catalytic domain.
		TaPHD.78
		TaPHD.70
		TaPHD.15
		TaPHD.29
		TaPHD.21
	PHD-VI	TaPHD.131	AT2G25170.1	Encodes a SWI/SWF nuclear-localized chromatin remodeling factor of the CHD3 group. Involved in post-germination repression of embryonic development. Acts with GA to establish repression of embryonic genes upon germination. Protein preferentially accumulates in differentiating tissues. Loss of function alleles are associated with expression of embryonic traits in adult plants and derepression of e…
		TaPHD.139	AT2G16485.1	Encodes NERD (Needed for RDR2-independent DNA methylation), a plant-specific GW repeat- and PHD finger-containing protein involved in siRNA-dependent DNA methylation.
		TaPHD.127	AT1G10170.1	Encodes AtNFXL1, a homologue of the putative human transcription repressor NF-X1. Functions as a negative regulator of the trichothecene phytotoxin-induced defense response.
		TaPHD.72
		TaPHD.58
	PHD-VII	TaPHD.50	AT5G53430.1	Homology Subgroup III; Orthology Group 2 - A putative histone methyltransferase (predicted to methylate H3K4) related to the Drosophila trithorax group proteins TRX and TRR and the yeast gene SET1. A plant line expressing an RNAi construct directed against this gene has reduced agrobacterium-mediated tumor formation.
		TaPHD.35	AT4G27910.1
		TaPHD.42	AT3G61740.1
		TaPHD.48	AT1G05830.1	Encodes a homolog of trithorax, a histone-lysine N-methyltransferase. Paralog of ATX1. Unlike ATX1 which is involved in trimethylating of histone H3-mysine 4, ATX2 is involved in dimethylating of histone H3-lysine 4. ATX1 and ATX2 influence the expression of largely nonoverlapping gene sets. The expression pattern of ATX2 is also different from that of ATX1.
		TaPHD.41	AT2G31650.1	Encodes a homolog of trithorax, a histone-lysine N-methyltransferase. Involved in trimethylating histone H3-lysine 4. Involved in the formation, placement, and identity of flower organs. Role in regulation of homeotic genes. Functions as a receptor of phosphatidylinositol 5-phosphate. Localizes to cytoplasm, plasma membrane and nuclei, shifting to nuclei in the presence of PI5P.
		TaPHD.34	AT3G14740.2
		TaPHD.85	AT1G77800.1
		TaPHD.106	AT5G63900.1
		TaPHD.95	AT3G05670.1
		TaPHD.136	AT5G16680.1
	PHD-VIII	TaPHD.86	AT4G22140.1
		TaPHD.107	AT4G14700.1	Encodes origin of replication complex 1a subunit.The protein contains a PHD domain,binds methylated DNA and appears to function as a transcriptional activator.
		TaPHD.96	AT4G12620.1	Origin Recognition Complex subunit 1b. Involved in the initiation of DNA replication. Regulated transcriptionally during cell cycle, peaking at G1/S-phase. Target of E2F/DF family of transcription factors. Interacts with ORC2 and ORC5. Highly expressed in proliferating cells. Expression levels are independent of light regime.
		TaPHD.17	AT4G39100.1	Putative transcription factor containing a PHD finger and BAH motif, required for normal development
		TaPHD.32	AT1G79350.1
		TaPHD.23
		TaPHD.101
		TaPHD.111
		TaPHD.91
	PHD-IX	TaPHD.64	AT3G01460.1	Encodes a protein with a methyl-CpG-binding domain. Has sequence similarity to human MBD proteins. Involved in the modification of the FLC chromatin acetylation state to affect FLC expression. Mutants show an early flowering, and enhanced shoot branching phenotypes.
		TaPHD.120
		TaPHD.116
		TaPHD.123
	PHD-X	TaPHD.73	AT4G10940.1
		TaPHD.80	AT3G20280.1
		TaPHD.57	AT1G50620.1
		TaPHD.20	AT3G51120.1
		TaPHD.13	AT2G18090.1
		TaPHD.27	AT5G15540.1	Encodes Adherin SCC2. Essential for viability. Required for normal seed development. Plays a role in the establishment of sister-chromatid cohesion and chromosome organization during meiosis.
		TaPHD.37
		TaPHD.52
		TaPHD.44
		TaPHD.137
		TaPHD.117
		TaPHD.124
		TaPHD.121
	PHD-XI	TaPHD.98	AT1G57820.1	Encodes a 645-amino acid methylcytosine-binding protein with a PHD domain, two RING finger domains, and an SRA domain that is involved in centromere heterochromatinization. This protein functions as an E3 ubiquitin ligase in vitro. The protein has been shown to bind to methylated cytosines of CG, CNG and CNN motifs via its SRA domain but has a preference for the former. It plays a role in the est…
		TaPHD.88	AT3G52100.1
		TaPHD.104	AT3G08020.1
		TaPHD.83
		TaPHD.93
		TaPHD.92
		TaPHD.103
		TaPHD.82
	PHD-XII	TaPHD.43	AT3G19510.1	Encodes a member of the PHD-finger homeodomain protein family. The HAT3.1 homeodomain is highly divergent in sequence even at positions that are almost invariable among homeodomains. HAT3.1 shows a preference for the sequence T(A/G)(A/C)ACCA, different from those bound by other homeodomains.
		TaPHD.36
		TaPHD.51
		TaPHD.8
		TaPHD.12
		TaPHD.4
		TaPHD.115
	PHD-XIII	TaPHD.118	AT5G24330.1	Encodes a SET-domain protein, a H3K27 monomethyltransferases required for chromatin structure and gene silencing. Regulates heterochromatic DNA replication. Contains a PCNA-binding domain. ATXR6 accumulates preferentially during the late G1 or S phase, suggesting that it plays a role in cell-cycle regulation or progression.
		TaPHD.113	AT5G44800.1
		TaPHD.141	AT5G09790.2	Encodes a SET-domain protein, a H3K27 monomethyltransferases required for chromatin structure and gene silencing. Regulates heterochromatic DNA replication. Contains a PCNA-binding domain. ATXR5 accumulates preferentially during the late G1 or S phase, suggesting that it plays a role in cell-cycle regulation or progression. A plant line expressing an RNAi construct directed against this gene has …
		TaPHD.55
		TaPHD.47
		TaPHD.40
	PHD-XIV	TaPHD.5	AT5G60410.2	Encodes a plant small ubiquitin-like modifier (SUMO) E3 ligase that is a focal controller of Pi starvation-dependent responses. Also required for SA and PAD4-mediated R gene signalling, which in turn confers innate immunity in Arabidopsis. Also involved in the regulation of plant growth, drought responses and freezing tolerance. This latter effect is most likely due to SIZ1 dependent ABI5 sumoyla…
		TaPHD.9	AT4G02540.1
		TaPHD.1	AT1G67220.1
		TaPHD.59	AT4G29940.1	Homeodomain protein (PRHA). Expression of the gene differs in various vegetative and floral plant tissues and is positively influenced by the phytohormone auxin. It is often associated with regions of developing vascular tissue. The prha promoter is highly responsive to the synthetic auxin, naphthalene acetic acid, in transient assays using tobacco protoplasts. The PRHA protein has the capacity t…
		TaPHD.79
		TaPHD.71
