# Supplementary material for: Genome-Wide Identification and Expression Analysis of the Zinc Finger Protein Gene Subfamilies under Drought Stress in Triticum aestivum
Source: Plants (Basel). 2022 Sep 26;11(19):2511. doi: 10.3390/plants11192511 (PMC9572532; doi:10.3390/plants11192511)
Supplement: Supplementary file 1 [file plants-11-02511-s001.zip › Table S4.xlsx]

## Sheet: Sheet1
Table S4. Ka/Ks ratios and divergence times of gene pairs in Triticum aestivum.
Paralogous gene pairs		Duplicated type	family	Subgroup	Chromosome	Ka	Ks	Ka/Ks	Date(Mya)
TaPHD.3	TaPHD.7	Segmental	PHD	PHD-IV	1A/1B	0.0156027	0.0756785	0.206171	5.82142
TaPHD.4	TaPHD.8	Segmental	PHD	PHD-XII	1A/1B	0.0227168	0.0579338	0.392117	4.45645
TaC2H2.1	TaC2H2.2	Segmental	C2H2	C2H2-IV	1A/1B	0.00787483	0.0555626	0.141729	4.27405
TaPHD.1	TaPHD.5	Segmental	PHD	PHD-XIV	1A/1B	0.00942434	0.0785147	0.120033	6.03959
TaCCCH.5	TaCCCH.13	Segmental	CCCH	CCCH-XI	1A/1B	0	0.156487	0	12.0375
TaCCCH.6	TaCCCH.14	Segmental	CCCH	CCCH-X	1A/1B	0.0565448	0.0838187	0.674608	6.44759
TaCCCH.8	TaCCCH.16	Segmental	CCCH	CCCH-II	1A/1B	0.0438841	0.0957569	0.458286	7.36592
TaPHD.2	TaPHD.6	Segmental	PHD	PHD-IV	1A/1B	0.00169635	0.0397444	0.0426816	3.05726
TaCCCH.5	TaCCCH.19	Segmental	CCCH	CCCH-XI	1A/1D	0	0.16321	0	12.5546
TaCCCH.6	TaCCCH.20	Segmental	CCCH	CCCH-X	1A/1D	0.0617787	0.0608057	1.016	4.67736
TaCCCH.8	TaCCCH.22	Segmental	CCCH	CCCH-II	1A/1D	0.0365528	0.0711616	0.51366	5.47397
TaC3HC4.1	TaC3HC4.3	Segmental	C3HC4	C3HC4-IV	1A/1D	0.0175211	0.139431	0.125662	10.7254
TaC2H2.1	TaC2H2.4	Segmental	C2H2	C2H2-IV	1A/1D	0.00674604	0.0638046	0.10573	4.90805
TaPHD.1	TaPHD.9	Segmental	PHD	PHD-XIV	1A/1D	0.0152005	0.0891202	0.170562	6.8554
TaPHD.3	TaPHD.11	Segmental	PHD	PHD-IV	1A/1D	0.0156129	0.0675879	0.231001	5.19907
TaPHD.4	TaPHD.12	Segmental	PHD	PHD-XII	1A/1D	0.021635	0.0511359	0.423089	3.93353
TaPHD.2	TaPHD.10	Segmental	PHD	PHD-IV	1A/1D	0.00169635	0.00555044	0.305625	0.426957
TaPHD.3	TaPHD.39	Segmental	PHD	PHD-IV	1A/3A	0.10543	1.01166	0.104215	77.8199
TaPHD.4	TaPHD.36	Segmental	PHD	PHD-XII	1A/3A	0.336602	0.947167	0.355377	72.859
TaCCCH.5	TaCCCH.36	Segmental	CCCH	CCCH-XI	1A/3A	0.0971569	0.819769	0.118517	63.0592
TaCCCH.7	TaCCCH.43	Segmental	CCCH	CCCH-X	1A/3B	0.310264	0.519591	0.597131	39.9685
TaCCCH.5	TaCCCH.44	Segmental	CCCH	CCCH-XI	1A/3B	0.0989508	0.838111	0.118064	64.47
TaPHD.3	TaPHD.54	Segmental	PHD	PHD-IV	1A/3D	0.100573	1.0454	0.0962055	80.4154
TaCCCH.7	TaCCCH.50	Segmental	CCCH	CCCH-X	1A/3D	0.314976	0.468967	0.671638	36.0744
TaPHD.4	TaPHD.51	Segmental	PHD	PHD-XII	1A/3D	0.351859	0.957408	0.367512	73.6468
TaCCCH.5	TaCCCH.52	Segmental	CCCH	CCCH-XI	1A/3D	0.0990213	0.817692	0.121099	62.8994
TaPHD.7	TaPHD.11	Segmental	PHD	PHD-IV	1B/1D	0	0.035721	0	2.74777
TaPHD.8	TaPHD.12	Segmental	PHD	PHD-XII	1B/1D	0.0119893	0.0163374	0.733856	1.25673
TaC2H2.2	TaC2H2.4	Segmental	C2H2	C2H2-IV	1B/1D	0.0101448	0.0679106	0.149385	5.22389
TaPHD.5	TaPHD.9	Segmental	PHD	PHD-XIV	1B/1D	0.0126722	0.0463434	0.27344	3.56488
TaCCCH.13	TaCCCH.19	Segmental	CCCH	CCCH-XI	1B/1D	0	0.152283	0	11.714
TaCCCH.14	TaCCCH.20	Segmental	CCCH	CCCH-X	1B/1D	0.0323699	0.0547658	0.591061	4.21276
TaCCCH.16	TaCCCH.22	Segmental	CCCH	CCCH-II	1B/1D	0.0667206	0.131057	0.509097	10.0813
TaPHD.6	TaPHD.10	Segmental	PHD	PHD-IV	1B/1D	0	0.0455981	0	3.50755
TaPHD.7	TaPHD.39	Segmental	PHD	PHD-IV	1B/3A	0.0920717	0.758077	0.121454	58.3136
TaPHD.8	TaPHD.36	Segmental	PHD	PHD-XII	1B/3A	0.341541	0.965959	0.353577	74.3045
TaCCCH.15	TaCCCH.35	Segmental	CCCH	CCCH-X	1B/3A	0.337506	0.39986	0.844059	30.7585
TaPHD.7	TaPHD.46	Segmental	PHD	PHD-IV	1B/3B	0.0920582	0.775392	0.118725	59.6455
TaPHD.8	TaPHD.43	Segmental	PHD	PHD-XII	1B/3B	0.347918	0.950827	0.365911	73.1405
TaPHD.7	TaPHD.54	Segmental	PHD	PHD-IV	1B/3D	0.0880269	0.777523	0.113215	59.8094
TaPHD.8	TaPHD.51	Segmental	PHD	PHD-XII	1B/3D	0.354074	0.935317	0.37856	71.9475
TaPHD.11	TaPHD.39	Segmental	PHD	PHD-IV	1D/3A	0.0921258	0.772015	0.119332	59.3858
TaCCCH.19	TaCCCH.36	Segmental	CCCH	CCCH-XI	1D/3A	0.101458	0.926617	0.109493	71.2782
TaCCCH.21	TaCCCH.35	Segmental	CCCH	CCCH-X	1D/3A	0.282016	0.430221	0.655515	33.0939
TaPHD.11	TaPHD.46	Segmental	PHD	PHD-IV	1D/3B	0.0921123	0.78963	0.116652	60.7408
TaPHD.12	TaPHD.43	Segmental	PHD	PHD-XII	1D/3B	0.354358	0.960944	0.36876	73.9188
TaCCCH.21	TaCCCH.43	Segmental	CCCH	CCCH-X	1D/3B	0.26486	0.507202	0.522199	39.0156
TaCCCH.19	TaCCCH.44	Segmental	CCCH	CCCH-XI	1D/3B	0.104223	0.986817	0.105615	75.909
TaPHD.11	TaPHD.54	Segmental	PHD	PHD-IV	1D/3D	0.0880785	0.791791	0.11124	60.907
TaCCCH.21	TaCCCH.50	Segmental	CCCH	CCCH-X	1D/3D	0.272983	0.44948	0.607331	34.5754
TaPHD.12	TaPHD.51	Segmental	PHD	PHD-XII	1D/3D	0.356242	0.940538	0.378764	72.3491
TaCCCH.19	TaCCCH.52	Segmental	CCCH	CCCH-XI	1D/3D	0.10327	0.924202	0.111739	71.0925
TaCCCH.24	TaCCCH.27	Segmental	CCCH	CCCH-VI	2A/2B	0.00728515	0.103126	0.070643	7.93279
TaPHD.13	TaPHD.20	Segmental	PHD	PHD-X	2A/2B	0.0260795	0.085358	0.305531	6.566
TaPHD.15	TaPHD.21	Segmental	PHD	PHD-V	2A/2B	0.016279	0.0424671	0.383332	3.2667
TaPHD.16	TaPHD.22	Segmental	PHD	PHD-IV	2A/2B	0.00156209	0.0767631	0.0203495	5.90485
TaPHD.19	TaPHD.25	Segmental	PHD	PHD-IV	2A/2B	0.0216677	0.0321765	0.673402	2.47512
TaCCCH.24	TaCCCH.29	Segmental	CCCH	CCCH-VI	2A/2D	0.00585583	0.135251	0.043296	10.4039
TaPHD.13	TaPHD.27	Segmental	PHD	PHD-X	2A/2D	0.0149098	0.0598553	0.249098	4.60425
TaPHD.14	TaPHD.28	Segmental	PHD	PHD-II	2A/2D	0.0314903	0.0932574	0.337671	7.17364
TaPHD.15	TaPHD.29	Segmental	PHD	PHD-V	2A/2D	0.0135319	0.0319109	0.424053	2.45468
TaPHD.16	TaPHD.30	Segmental	PHD	PHD-IV	2A/2D	0.00156209	0.0644298	0.0242449	4.95614
TaPHD.19	TaPHD.33	Segmental	PHD	PHD-IV	2A/2D	0.0278922	0.0429648	0.649187	3.30498
TaPHD.18	TaPHD.31	Segmental	PHD	PHD-I	2A/2D	0.0110253	0.0208347	0.529182	1.60267
TaPHD.13	TaPHD.57	Segmental	PHD	PHD-X	2A/4A	0.417894	1.42886	0.292466	109.913
TaPHD.13	TaPHD.73	Segmental	PHD	PHD-X	2A/4B	0.409013	1.53551	0.266369	118.116
TaPHD.13	TaPHD.80	Segmental	PHD	PHD-X	2A/4D	0.421369	1.66535	0.253022	128.103
TaPHD.25	TaPHD.33	Segmental	PHD	PHD-IV	2B/2D	0.0138625	0.0376254	0.368435	2.89426
TaCCCH.27	TaCCCH.29	Segmental	CCCH	CCCH-VI	2B/2D	0.00732875	0.109154	0.0671414	8.39646
TaPHD.20	TaPHD.27	Segmental	PHD	PHD-X	2B/2D	0.0338317	0.0810355	0.417492	6.2335
TaPHD.21	TaPHD.29	Segmental	PHD	PHD-V	2B/2D	0.019205	0.0454148	0.42288	3.49344
TaPHD.22	TaPHD.30	Segmental	PHD	PHD-IV	2B/2D	0	0.0462129	0	3.55484
TaPHD.23	TaPHD.32	Segmental	PHD	PHD-VIII	2B/2D	0.00996031	0.0344097	0.289462	2.6469
TaPHD.24	TaPHD.31	Segmental	PHD	PHD-I	2B/2D	0.0200216	0.0346854	0.577236	2.6681
TaPHD.20	TaPHD.57	Segmental	PHD	PHD-X	2B/4A	0.402934	1.42496	0.282769	109.612
TaPHD.20	TaPHD.73	Segmental	PHD	PHD-X	2B/4B	0.397978	1.48874	0.267325	114.519
TaPHD.27	TaPHD.57	Segmental	PHD	PHD-X	2D/4A	0.37917	1.33846	0.283288	102.958
TaPHD.27	TaPHD.73	Segmental	PHD	PHD-X	2D/4B	0.372865	1.36352	0.273458	104.886
TaPHD.27	TaPHD.80	Segmental	PHD	PHD-X	2D/4D	0.382529	1.37254	0.2787	105.58
TaC3HC4.7	TaC3HC4.9	Segmental	C3HC4	C3HC4-VI	3A/3B	0.0141338	0.0439062	0.321909	3.3774
TaPHD.39	TaPHD.46	Segmental	PHD	PHD-IV	3A/3B	0.00324456	0.0735658	0.0441042	5.65891
TaCCCH.37	TaCCCH.45	Segmental	CCCH	CCCH-I	3A/3B	0.00307299	0.0671912	0.045735	5.16855
TaC3HC4.8	TaC3HC4.10	Segmental	C3HC4	C3HC4-VI	3A/3B	0.014189	0.0821266	0.17277	6.31743
TaCCCH.34	TaCCCH.42	Segmental	CCCH	CCCH-II	3A/3B	0.0140839	0.0252655	0.557435	1.9435
TaCCCH.35	TaCCCH.43	Segmental	CCCH	CCCH-X	3A/3B	0.0123629	0.100149	0.123446	7.70373
TaPHD.35	TaPHD.42	Segmental	PHD	PHD-VII	3A/3B	0.00503446	0.0492408	0.102242	3.78775
TaPHD.36	TaPHD.43	Segmental	PHD	PHD-XII	3A/3B	0.0121852	0.0679603	0.179298	5.22772
TaPHD.37	TaPHD.44	Segmental	PHD	PHD-X	3A/3B	0.0299275	0.0710376	0.42129	5.46443
TaPHD.40	TaPHD.47	Segmental	PHD	PHD-XIII	3A/3B	0.00912757	0.0736256	0.123973	5.66351
TaCCCH.31	TaCCCH.39	Segmental	CCCH	CCCH-XII	3A/3B	0.0151215	0.0664992	0.227393	5.11533
TaPHD.34	TaPHD.41	Segmental	PHD	PHD-VII	3A/3B	0.0168663	0.124903	0.135036	9.6079
TaPHD.38	TaPHD.45	Segmental	PHD	PHD-III	3A/3B	0.0117783	0.129909	0.0906659	9.993
TaCCCH.32	TaCCCH.40	Segmental	CCCH	CCCH-I	3A/3B	0.260138	0.941173	0.276397	72.3979
TaC3HC4.7	TaC3HC4.12	Segmental	C3HC4	C3HC4-VI	3A/3D	0.0148734	0.0412598	0.360482	3.17383
TaPHD.39	TaPHD.54	Segmental	PHD	PHD-IV	3A/3D	0.003245	0.060762	0.0534052	4.674
TaCCCH.37	TaCCCH.53	Segmental	CCCH	CCCH-I	3A/3D	0.00410082	0.0408585	0.100366	3.14296
TaPHD.35	TaPHD.50	Segmental	PHD	PHD-VII	3A/3D	0.00463941	0.0542678	0.085491	4.17444
TaPHD.36	TaPHD.51	Segmental	PHD	PHD-XII	3A/3D	0.00898808	0.0294381	0.305321	2.26447
TaPHD.37	TaPHD.52	Segmental	PHD	PHD-X	3A/3D	0.0190352	0.0627691	0.303257	4.82839
TaCCCH.32	TaCCCH.49	Segmental	CCCH	CCCH-I	3A/3D	0.00382227	0.0226968	0.168406	1.74591
TaCCCH.34	TaCCCH.51	Segmental	CCCH	CCCH-II	3A/3D	0.0140591	0.0311733	0.450999	2.39795
TaCCCH.35	TaCCCH.50	Segmental	CCCH	CCCH-X	3A/3D	0.0116721	0.080296	0.145363	6.17662
TaCCCH.31	TaCCCH.47	Segmental	CCCH	CCCH-XII	3A/3D	0.0108796	0.103019	0.105608	7.92452
TaPHD.34	TaPHD.48	Segmental	PHD	PHD-VII	3A/3D	0.0168614	0.125037	0.134851	9.61825
TaPHD.38	TaPHD.53	Segmental	PHD	PHD-III	3A/3D	0.0124066	0.116421	0.106566	8.95549
TaCCCH.33	TaCCCH.48	Segmental	CCCH	CCCH-I	3A/3D	0.00291475	0.0605953	0.0481019	4.66118
TaC3HC4.8	TaC3HC4.14	Segmental	C3HC4	C3HC4-VI	3A/3D	0.00960175	0.0697501	0.137659	5.36539
TaC3HC4.8	TaC3HC4.15	Segmental	C3HC4	C3HC4-VI	3A/3D	0.0156971	0.130218	0.120545	10.0168
TaPHD.42	TaPHD.50	Segmental	PHD	PHD-VII	3B/3D	0.00590783	0.0357787	0.165121	2.75221
TaPHD.43	TaPHD.51	Segmental	PHD	PHD-XII	3B/3D	0.0120055	0.0608255	0.197376	4.67888
TaPHD.44	TaPHD.52	Segmental	PHD	PHD-X	3B/3D	0.0213294	0.0503985	0.423215	3.87681
TaC3HC4.9	TaC3HC4.12	Segmental	C3HC4	C3HC4-VI	3B/3D	0.0163758	0.0431192	0.37978	3.31686
TaPHD.45	TaPHD.53	Segmental	PHD	PHD-III	3B/3D	0.00307898	0.0733136	0.0419974	5.6395
TaPHD.46	TaPHD.54	Segmental	PHD	PHD-IV	3B/3D	0.00324456	0.0482336	0.0672677	3.71028
TaCCCH.45	TaCCCH.53	Segmental	CCCH	CCCH-I	3B/3D	0.0030722	0.053963	0.0569316	4.151
TaC3HC4.10	TaC3HC4.14	Segmental	C3HC4	C3HC4-VI	3B/3D	0.0116414	0.0676678	0.172037	5.20522
TaC3HC4.11	TaC3HC4.17	Segmental	C3HC4	C3HC4-III	3B/3D	0.0156664	0.0505987	0.30962	3.89221
TaPHD.41	TaPHD.48	Segmental	PHD	PHD-VII	3B/3D	0.00783411	0.0684768	0.114405	5.26744
TaCCCH.39	TaCCCH.47	Segmental	CCCH	CCCH-XII	3B/3D	0.0151291	0.0864957	0.174912	6.65352
TaCCCH.40	TaCCCH.48	Segmental	CCCH	CCCH-I	3B/3D	0.00289949	0.062954	0.0460572	4.84262
TaC3HC4.10	TaC3HC4.15	Segmental	C3HC4	C3HC4-VI	3B/3D	0.0157074	0.174849	0.0898339	13.4499
TaCCCH.42	TaCCCH.51	Segmental	CCCH	CCCH-II	3B/3D	0.0167531	0.0310049	0.540337	2.38499
TaCCCH.43	TaCCCH.50	Segmental	CCCH	CCCH-X	3B/3D	0.01237	0.122592	0.100904	9.43016
TaC3HC4.14	TaC3HC4.16	Segmental	C3HC4	C3HC4-VI	3D/3D	0.0108766	0.0768282	0.141571	5.90987
TaC2H2.5	TaC2H2.6	Segmental	C2H2	C2H2-I	4A/4B	0.0165847	0.0745857	0.222358	5.73736
TaPHD.61	TaPHD.69	Segmental	PHD	PHD-III	4A/4B	0.0155257	0.0689165	0.225283	5.30127
TaPHD.62	TaPHD.68	Segmental	PHD	PHD-IV	4A/4B	0.00167224	0.0312545	0.053504	2.40419
TaPHD.63	TaPHD.67	Segmental	PHD	PHD-III	4A/4B	0.0173746	0.0700743	0.247946	5.39033
TaPHD.56	TaPHD.74	Segmental	PHD	PHD-I	4A/4B	0.0180659	0.06835	0.264314	5.25769
TaCCCH.54	TaCCCH.55	Segmental	CCCH	CCCH-X	4A/4B	0.0254851	0.0237259	1.07415	1.82507
TaPHD.57	TaPHD.73	Segmental	PHD	PHD-X	4A/4B	0.0249115	0.0814689	0.305779	6.26684
TaPHD.59	TaPHD.71	Segmental	PHD	PHD-XIV	4A/4B	0.00784138	0.0461462	0.169925	3.54971
TaPHD.60	TaPHD.70	Segmental	PHD	PHD-V	4A/4B	0.0188686	0.0542105	0.348061	4.17004
TaC2H2.5	TaC2H2.7	Segmental	C2H2	C2H2-I	4A/4D	0.0122429	0.0619867	0.197508	4.76821
TaPHD.61	TaPHD.77	Segmental	PHD	PHD-III	4A/4D	0.0107348	0.0481673	0.222864	3.70518
TaPHD.62	TaPHD.76	Segmental	PHD	PHD-IV	4A/4D	0	0.0248986	0	1.91527
TaPHD.63	TaPHD.75	Segmental	PHD	PHD-III	4A/4D	0.0105624	0.0691962	0.152644	5.32279
TaPHD.56	TaPHD.81	Segmental	PHD	PHD-I	4A/4D	0.0177557	0.0473769	0.374774	3.64438
TaCCCH.54	TaCCCH.56	Segmental	CCCH	CCCH-X	4A/4D	0.0183917	0.0214453	0.857609	1.64964
TaPHD.57	TaPHD.80	Segmental	PHD	PHD-X	4A/4D	0.0261837	0.0746296	0.350849	5.74074
TaPHD.59	TaPHD.79	Segmental	PHD	PHD-XIV	4A/4D	0.00447033	0.0422039	0.105922	3.24645
TaPHD.60	TaPHD.78	Segmental	PHD	PHD-V	4A/4D	0.0120871	0.0158023	0.764891	1.21556
TaPHD.65	TaPHD.125	Segmental	PHD	PHD-IV	4A/7A	0.0448122	0.0692133	0.647451	5.3241
TaPHD.65	TaPHD.134	Segmental	PHD	PHD-IV	4A/7D	0.0343263	0.0410125	0.836972	3.15481
TaPHD.66	TaPHD.135	Segmental	PHD	PHD-IV	4A/7D	0.0467948	0.0340968	1.37241	2.62283
TaPHD.73	TaPHD.80	Segmental	PHD	PHD-X	4B/4D	0.0213002	0.0809017	0.263285	6.22321
TaCCCH.55	TaCCCH.56	Segmental	CCCH	CCCH-X	4B/4D	0.00915343	0.030461	0.300496	2.34316
TaPHD.74	TaPHD.81	Segmental	PHD	PHD-I	4B/4D	0.0102802	0.027172	0.378338	2.09015
TaC2H2.6	TaC2H2.7	Segmental	C2H2	C2H2-I	4B/4D	0.0125669	0.0562178	0.22354	4.32444
TaPHD.67	TaPHD.75	Segmental	PHD	PHD-III	4B/4D	0.015356	0.0533998	0.287567	4.10768
TaPHD.68	TaPHD.76	Segmental	PHD	PHD-IV	4B/4D	0.00167224	0.0312545	0.053504	2.40419
TaPHD.69	TaPHD.77	Segmental	PHD	PHD-III	4B/4D	0.00977675	0.0450004	0.217259	3.46157
TaPHD.70	TaPHD.78	Segmental	PHD	PHD-V	4B/4D	0.0181988	0.0481134	0.378247	3.70103
TaPHD.71	TaPHD.79	Segmental	PHD	PHD-XIV	4B/4D	0.005596	0.0342699	0.163292	2.63615
TaPHD.78	TaPHD.84	Segmental	PHD	PHD-V	4D/5A	0.191752	0.512762	0.373959	39.4432
TaPHD.87	TaPHD.97	Segmental	PHD	PHD-III	5A/5B	0.0113658	0.06353	0.178904	4.88692
TaPHD.88	TaPHD.98	Segmental	PHD	PHD-XI	5A/5B	0.0231255	0.0434073	0.532755	3.33902
TaC3HC4.18	TaC3HC4.22	Segmental	C3HC4	C3HC4-I	5A/5B	0.0207458	0.0794552	0.2611	6.11194
TaPHD.89	TaPHD.99	Segmental	PHD	PHD-I	5A/5B	0.0229866	0.0498956	0.460695	3.83812
TaPHD.90	TaPHD.100	Segmental	PHD	PHD-II	5A/5B	0.0049587	0.062406	0.0794586	4.80046
TaC3HC4.20	TaC3HC4.24	Segmental	C3HC4	C3HC4-I	5A/5B	0.0141835	0.0568037	0.249693	4.36951
TaC3HC4.21	TaC3HC4.25	Segmental	C3HC4	C3HC4-III	5A/5B	0.0413521	0.232841	0.177598	17.9108
TaPHD.83	TaPHD.93	Segmental	PHD	PHD-XI	5A/5B	0.0300763	0.0646966	0.464882	4.97666
TaPHD.84	TaPHD.94	Segmental	PHD	PHD-V	5A/5B	0.0114763	0.0249974	0.459099	1.92288
TaCCCH.58	TaCCCH.61	Segmental	CCCH	CCCH-VIII	5A/5B	0.0119139	0.0944173	0.126183	7.26287
TaPHD.82	TaPHD.92	Segmental	PHD	PHD-XI	5A/5B	0.00575392	0.0245653	0.23423	1.88964
TaPHD.86	TaPHD.96	Segmental	PHD	PHD-VIII	5A/5B	0.00402888	0.0624277	0.0645368	4.80213
TaPHD.85	TaPHD.95	Segmental	PHD	PHD-VII	5A/5B	0.00691109	0.0441994	0.156362	3.39995
TaPHD.87	TaPHD.108	Segmental	PHD	PHD-III	5A/5D	0.00868317	0.0676457	0.128362	5.20351
TaC3HC4.18	TaC3HC4.26	Segmental	C3HC4	C3HC4-I	5A/5D	0.0256001	0.0593048	0.431671	4.56191
TaPHD.89	TaPHD.109	Segmental	PHD	PHD-I	5A/5D	0.0198561	0.0408759	0.485765	3.1443
TaPHD.90	TaPHD.110	Segmental	PHD	PHD-II	5A/5D	0.00164926	0.062406	0.0264279	4.80046
TaC3HC4.20	TaC3HC4.28	Segmental	C3HC4	C3HC4-I	5A/5D	0.0147064	0.0390159	0.376932	3.00122
TaC3HC4.21	TaC3HC4.29	Segmental	C3HC4	C3HC4-III	5A/5D	0.0425255	0.210108	0.202398	16.1622
TaPHD.82	TaPHD.103	Segmental	PHD	PHD-XI	5A/5D	0.00365425	0.0246195	0.148429	1.89381
TaPHD.83	TaPHD.104	Segmental	PHD	PHD-XI	5A/5D	0.0343129	0.0638034	0.537791	4.90795
TaPHD.84	TaPHD.105	Segmental	PHD	PHD-V	5A/5D	0.00818371	0.0329249	0.248556	2.53269
TaPHD.86	TaPHD.107	Segmental	PHD	PHD-VIII	5A/5D	0.00201241	0.0551656	0.0364795	4.24351
TaCCCH.58	TaCCCH.63	Segmental	CCCH	CCCH-VIII	5A/5D	0.0132435	0.0840929	0.157486	6.46869
TaPHD.85	TaPHD.106	Segmental	PHD	PHD-VII	5A/5D	0.00811096	0.032396	0.25037	2.492
TaPHD.95	TaPHD.106	Segmental	PHD	PHD-VII	5B/5D	0.00931053	0.0445145	0.209157	3.42419
TaPHD.96	TaPHD.107	Segmental	PHD	PHD-VIII	5B/5D	0.00201342	0.0339424	0.0593188	2.61096
TaPHD.97	TaPHD.108	Segmental	PHD	PHD-III	5B/5D	0.0120263	0.0552114	0.217823	4.24703
TaC3HC4.22	TaC3HC4.26	Segmental	C3HC4	C3HC4-I	5B/5D	0.0258516	0.0599606	0.431144	4.61235
TaC3HC4.23	TaC3HC4.27	Segmental	C3HC4	C3HC4-I	5B/5D	0.0129187	0.022888	0.564432	1.76061
TaPHD.99	TaPHD.109	Segmental	PHD	PHD-I	5B/5D	0.0234594	0.0447302	0.524463	3.44079
TaPHD.100	TaPHD.110	Segmental	PHD	PHD-II	5B/5D	0.00330397	0.0494006	0.0668812	3.80004
TaC3HC4.24	TaC3HC4.28	Segmental	C3HC4	C3HC4-I	5B/5D	0.0127885	0.0405754	0.31518	3.12118
TaPHD.101	TaPHD.111	Segmental	PHD	PHD-VIII	5B/5D	0	0.0592413	0	4.55702
TaC3HC4.25	TaC3HC4.29	Segmental	C3HC4	C3HC4-III	5B/5D	0.0233755	0.128484	0.181933	9.8834
TaPHD.102	TaPHD.112	Segmental	PHD	PHD-IV	5B/5D	0.00861831	0.0550706	0.156496	4.2362
TaPHD.92	TaPHD.103	Segmental	PHD	PHD-XI	5B/5D	0.0041801	0.015024	0.278229	1.15569
TaPHD.93	TaPHD.104	Segmental	PHD	PHD-XI	5B/5D	0.0325143	0.0402465	0.807879	3.09588
TaPHD.94	TaPHD.105	Segmental	PHD	PHD-V	5B/5D	0.0114714	0.0298215	0.384668	2.29396
TaCCCH.61	TaCCCH.63	Segmental	CCCH	CCCH-VIII	5B/5D	0.0148113	0.0588936	0.251493	4.53027
TaCCCH.60	TaCCCH.62	Segmental	CCCH	CCCH-I	5B/5D	0.012077	0.0460245	0.262404	3.54035
TaPHD.117	TaPHD.121	Segmental	PHD	PHD-X	6A/6B	0.0323563	0.0441574	0.732748	3.39673
TaPHD.114	TaPHD.119	Segmental	PHD	PHD-II	6A/6B	0.0284494	0.0878691	0.32377	6.75916
TaPHD.113	TaPHD.118	Segmental	PHD	PHD-XIII	6A/6B	0.0160516	0.134827	0.119054	10.3713
TaCCCH.66	TaCCCH.67	Segmental	CCCH	CCCH-VI	6A/6B	0.127136	0.315641	0.402786	24.2801
TaPHD.116	TaPHD.120	Segmental	PHD	PHD-IX	6A/6B	0.00958546	0.0460024	0.208369	3.53865
TaC3HC4.31	TaC3HC4.33	Segmental	C3HC4	C3HC4-VI	6A/6B	0.0103641	0.0366086	0.283107	2.81604
TaPHD.117	TaPHD.124	Segmental	PHD	PHD-X	6A/6D	0.0271756	0.0408264	0.665638	3.14049
TaC3HC4.31	TaC3HC4.35	Segmental	C3HC4	C3HC4-VI	6A/6D	0.00541163	0.0172026	0.314583	1.32328
TaCCCH.65	TaCCCH.70	Segmental	CCCH	CCCH-VI	6A/6D	0.21615	0.424181	0.50957	32.6293
TaPHD.116	TaPHD.123	Segmental	PHD	PHD-IX	6A/6D	0.00842019	0.0516294	0.163089	3.97149
TaPHD.114	TaPHD.122	Segmental	PHD	PHD-II	6A/6D	0.0264793	0.0793738	0.333602	6.10568
TaCCCH.66	TaCCCH.75	Segmental	CCCH	CCCH-VI	6A/7B	0.148584	0.912074	0.162907	70.1595
TaPHD.117	TaPHD.137	Segmental	PHD	PHD-X	6A/7D	0.450221	0.961965	0.468023	73.9973
TaPHD.113	TaPHD.141	Segmental	PHD	PHD-XIII	6A/Un	0.0274507	0.134972	0.203381	10.3824
TaPHD.121	TaPHD.124	Segmental	PHD	PHD-X	6B/6D	0.0296769	0.0412129	0.720088	3.17022
TaPHD.119	TaPHD.122	Segmental	PHD	PHD-II	6B/6D	0.0170922	0.0610082	0.280163	4.69294
TaCCCH.67	TaCCCH.69	Segmental	CCCH	CCCH-VI	6B/6D	0.186126	0.358147	0.519693	27.5497
TaPHD.120	TaPHD.123	Segmental	PHD	PHD-IX	6B/6D	0.00937952	0.0424294	0.221062	3.2638
TaC3HC4.33	TaC3HC4.35	Segmental	C3HC4	C3HC4-VI	6B/6D	0.00986735	0.047405	0.20815	3.64654
TaPHD.121	TaPHD.137	Segmental	PHD	PHD-X	6B/7D	0.485708	0.99915	0.486121	76.8577
TaPHD.118	TaPHD.141	Segmental	PHD	PHD-XIII	6B/Un	0.0276131	0.152126	0.181514	11.702
TaCCCH.70	TaCCCH.72	Segmental	CCCH	CCCH-VI	6D/7A	0.141132	0.846559	0.166713	65.1199
TaPHD.124	TaPHD.137	Segmental	PHD	PHD-X	6D/7D	0.483764	0.947066	0.510803	72.8512
TaCCCH.70	TaCCCH.78	Segmental	CCCH	CCCH-VI	6D/7D	0.149101	0.807989	0.184534	62.153
TaCCCH.72	TaCCCH.75	Segmental	CCCH	CCCH-VI	7A/7B	0.00291829	0.105525	0.027655	8.1173
TaPHD.127	TaPHD.131	Segmental	PHD	PHD-VI	7A/7B	0.0148714	0.0528945	0.281153	4.06881
TaCCCH.73	TaCCCH.76	Segmental	CCCH	CCCH-IX	7A/7B	0.0267548	0.0791577	0.337994	6.08905
TaC3HC4.36	TaC3HC4.37	Segmental	C3HC4	C3HC4-VII	7A/7B	0.00295895	0.13071	0.0226375	10.0546
TaPHD.126	TaPHD.130	Segmental	PHD	PHD-II	7A/7B	0.00620078	0.0674612	0.0919163	5.18932
TaCCCH.71	TaCCCH.74	Segmental	CCCH	CCCH-VII	7A/7B	0.00721665	0.0482902	0.149443	3.71463
TaPHD.128	TaPHD.133	Segmental	PHD	PHD-III	7A/7B	0.0180624	0.0780603	0.23139	6.00464
TaPHD.129	TaPHD.132	Segmental	PHD	PHD-I	7A/7B	0.0232419	0.0962452	0.241487	7.40347
TaPHD.125	TaPHD.134	Segmental	PHD	PHD-IV	7A/7D	0.0384505	0.0410827	0.935929	3.16021
TaCCCH.72	TaCCCH.78	Segmental	CCCH	CCCH-VI	7A/7D	0.00291546	0.0951273	0.0306479	7.31749
TaPHD.127	TaPHD.139	Segmental	PHD	PHD-VI	7A/7D	0.00593531	0.0368235	0.161183	2.83258
TaCCCH.73	TaCCCH.79	Segmental	CCCH	CCCH-IX	7A/7D	0.0138186	0.0366547	0.376995	2.81959
TaCCCH.71	TaCCCH.77	Segmental	CCCH	CCCH-VII	7A/7D	0.00600905	0.0482902	0.124436	3.71463
TaC3HC4.36	TaC3HC4.38	Segmental	C3HC4	C3HC4-VII	7A/7D	0.00444336	0.147307	0.0301639	11.3313
TaPHD.126	TaPHD.138	Segmental	PHD	PHD-II	7A/7D	0.00851402	0.0698804	0.121837	5.37542
TaPHD.128	TaPHD.140	Segmental	PHD	PHD-III	7A/7D	0.00965388	0.0541965	0.178127	4.16896
TaC3HC4.37	TaC3HC4.38	Segmental	C3HC4	C3HC4-VII	7B/7D	0.0014802	0.113845	0.0130019	8.75732
TaPHD.130	TaPHD.138	Segmental	PHD	PHD-II	7B/7D	0.00853384	0.0453068	0.188357	3.48514
TaCCCH.75	TaCCCH.78	Segmental	CCCH	CCCH-VI	7B/7D	0.00291687	0.0949686	0.0307141	7.30528
TaPHD.131	TaPHD.139	Segmental	PHD	PHD-VI	7B/7D	0.0145868	0.0485581	0.300399	3.73524
TaCCCH.76	TaCCCH.79	Segmental	CCCH	CCCH-IX	7B/7D	0.0285028	0.0861084	0.331011	6.62373
TaCCCH.74	TaCCCH.77	Segmental	CCCH	CCCH-VII	7B/7D	0.00360073	0.023733	0.151718	1.82562
TaPHD.133	TaPHD.140	Segmental	PHD	PHD-III	7B/7D	0.0157991	0.0688448	0.229489	5.29575
TaCCCH.6	TaCCCH.7	Tandem	CCCH	CCCH-X	1A	0.108817	0.15161	0.717744	11.6623
TaCCCH.14	TaCCCH.15	Tandem	CCCH	CCCH-X	1B	0.134726	0.144459	0.93262	11.1123
TaCCCH.20	TaCCCH.21	Tandem	CCCH	CCCH-X	1D	0.116889	0.158596	0.737022	12.1997
TaPHD.65	TaPHD.66	Tandem	PHD	PHD-IV	4A	0.0139841	0.00661891	2.11275	0.509147
TaCCCH.65	TaCCCH.66	Tandem	CCCH	CCCH-VI	6A	0.203765	0.434407	0.469065	33.416
TaCCCH.69	TaCCCH.70	Tandem	CCCH	CCCH-VI	6D	0.0963826	0.197472	0.488083	15.1901
TaPHD.134	TaPHD.135	Tandem	PHD	PHD-IV	7D	0.0090533	0	-Infinity	0
