# Supplementary material for: Genome-Wide Identification and Expression Analysis of the Zinc Finger Protein Gene Subfamilies under Drought Stress in Triticum aestivum
Source: Plants (Basel). 2022 Sep 26;11(19):2511. doi: 10.3390/plants11192511 (PMC9572532; doi:10.3390/plants11192511)
Supplement: Supplementary file 1 [file plants-11-02511-s001.zip › Table S5.xlsx]

## Sheet: Sheet1
Table S5. Orthologous pairs between Triticum aesticum and other plants.
Gene pairs		Gene pairs		Gene pairs
Arabidopsis thaliana	Triticum aesticum	Oryza sativa	Triticum aesticum	Triticum dicoccoides	Triticum aesticum
AT2G01940.3	TaC2H2.5	Os01t0887700-01	TaPHD.3	TRIDC1AG039130.2	TaPHD.3
AT2G01810.1	TaPHD.63	Os01t0645000-01	TaCCCH.6	TRIDC1AG050040.3	TaPHD.4
AT2G01940.3	TaC2H2.6	Os01t0667800-01	TaCCCH.5	TRIDC1AG051010.2	TaCCCH.4
AT2G01810.1	TaPHD.67	Os01t0738400-01	TaCCCH.4	TRIDC1AG058520.1	TaCCCH.5
AT2G01940.3	TaC2H2.7	Os01t0887700-01	TaPHD.7	TRIDC1AG060980.1	TaCCCH.6
AT2G01810.1	TaPHD.75	Os01t0796700-01	TaC3HC4.2	TRIDC1AG009060.4	TaPHD.1
AT3G23060.1	TaC3HC4.18	Os01t0738400-01	TaCCCH.12	TRIDC1AG014840.1	TaPHD.2
AT3G23060.1	TaC3HC4.19	Os01t0645000-01	TaCCCH.14	TRIDC1AG009620.2	TaCCCH.1
AT3G23060.1	TaC3HC4.22	Os01t0667800-01	TaCCCH.13	TRIDC1AG000340.3	TaC3HC4.1
AT3G23060.1	TaC3HC4.23	Os01t0887700-01	TaPHD.11	TRIDC1BG044510.1	TaPHD.3
AT3G23060.1	TaC3HC4.26	Os01t0645000-01	TaCCCH.20	TRIDC1BG056900.7	TaPHD.4
AT3G23060.1	TaC3HC4.27	Os01t0667800-01	TaCCCH.19	TRIDC1BG058040.2	TaCCCH.4
AT4G22140.3	TaPHD.17	Os01t0738400-01	TaCCCH.18	TRIDC1BG067430.12	TaCCCH.5
AT4G04260.2	TaPHD.17	Os01t0917400-01	TaCCCH.37	TRIDC1BG069950.1	TaCCCH.6
AT4G14920.3	TaPHD.89	Os01t0218800-01	TaPHD.34	TRIDC1BG074670.1	TaCCCH.8
AT4G14920.3	TaPHD.99	Os01t0616400-02	TaCCCH.34	TRIDC1BG011220.3	TaPHD.1
AT4G14920.3	TaPHD.109	Os01t0965500-01	TaPHD.40	TRIDC1BG012250.1	TaCCCH.1
AT5G58610.3	TaPHD.56	Os01t0645000-01	TaCCCH.35	TRIDC1BG001330.2	TaC3HC4.1
AT5G58610.3	TaPHD.74	Os01t0655250-00	TaPHD.35	TRIDC1BG018940.1	TaPHD.2
AT5G58610.3	TaPHD.81	Os01t0257400-01	TaCCCH.32	TRIDC3AG057500.1	TaPHD.3
		Os01t0192000-01	TaCCCH.30	TRIDC3AG040620.11	TaPHD.4
		Os01t0887700-01	TaPHD.39	TRIDC3AG037010.2	TaCCCH.5
		Os01t0252200-01	TaCCCH.31	TRIDC3BG064500.1	TaPHD.3
		Os01t0667800-01	TaCCCH.36	TRIDC3BG045780.14	TaPHD.4
		Os01t0877500-01	TaPHD.38	TRIDC3BG040900.1	TaCCCH.5
		Os01t0877500-01	TaPHD.45	TRIDC3BG039250.3	TaCCCH.6
		Os01t0616400-02	TaCCCH.42	TRIDC1AG039130.2	TaPHD.7
		Os01t0645000-01	TaCCCH.43	TRIDC1AG047050.1	TaC3HC4.2
		Os01t0252200-01	TaCCCH.39	TRIDC1AG050040.3	TaPHD.8
		Os01t0257400-01	TaCCCH.40	TRIDC1AG051010.2	TaCCCH.12
		Os01t0917400-01	TaCCCH.45	TRIDC1AG009060.4	TaPHD.5
		Os01t0655250-00	TaPHD.42	TRIDC1AG058520.1	TaCCCH.13
		Os01t0667800-01	TaCCCH.44	TRIDC1AG060980.1	TaCCCH.14
		Os01t0965500-01	TaPHD.47	TRIDC1AG014840.1	TaPHD.6
		Os01t0887700-01	TaPHD.46	TRIDC1BG018940.1	TaPHD.6
		Os01t0192000-01	TaCCCH.38	TRIDC1BG044510.1	TaPHD.7
		Os01t0218800-01	TaPHD.41	TRIDC1BG053200.1	TaC3HC4.2
		Os01t0877500-01	TaPHD.53	TRIDC1BG056900.7	TaPHD.8
		Os01t0252200-01	TaCCCH.47	TRIDC1BG058040.2	TaCCCH.12
		Os01t0257400-01	TaCCCH.48	TRIDC1BG010310.2	TaC2H2.3
		Os01t0917400-01	TaCCCH.53	TRIDC1BG011220.3	TaPHD.5
		Os01t0655250-00	TaPHD.50	TRIDC1BG067430.12	TaCCCH.13
		Os01t0667800-01	TaCCCH.52	TRIDC1BG069950.1	TaCCCH.14
		Os01t0547200-01	TaPHD.49	TRIDC1BG074670.1	TaCCCH.16
		Os01t0616400-02	TaCCCH.51	TRIDC3AG057500.1	TaPHD.7
		Os01t0645000-01	TaCCCH.50	TRIDC3AG040620.11	TaPHD.8
		Os01t0192000-01	TaCCCH.46	TRIDC3AG037010.2	TaCCCH.13
		Os01t0887700-01	TaPHD.54	TRIDC3AG047170.3	TaC3HC4.2
		Os01t0218800-01	TaPHD.48	TRIDC3BG064500.1	TaPHD.7
		Os11t0244800-01	TaPHD.62	TRIDC3BG045780.14	TaPHD.8
		Os11t0148700-01	TaPHD.60	TRIDC3BG053440.1	TaC3HC4.2
		Os11t0148700-01	TaPHD.70	TRIDC3BG039250.3	TaCCCH.14
		Os11t0244800-01	TaPHD.68	TRIDC3BG040900.1	TaCCCH.13
		Os11t0148700-01	TaPHD.78	TRIDC1AG058520.1	TaCCCH.19
		Os11t0244800-01	TaPHD.76	TRIDC1AG060980.1	TaCCCH.20
		Os11t0125700-00	TaCCCH.58	TRIDC1AG039130.2	TaPHD.11
		Os11t0160100-01	TaPHD.83	TRIDC1AG009060.4	TaPHD.9
		Os11t0125700-00	TaCCCH.61	TRIDC1AG050040.3	TaPHD.12
		Os11t0160100-01	TaPHD.93	TRIDC1AG051010.2	TaCCCH.18
		Os11t0125700-00	TaCCCH.63	TRIDC1AG014840.1	TaPHD.10
		Os11t0160100-01	TaPHD.104	TRIDC1AG000340.3	TaC3HC4.3
		Os12t0123300-00	TaCCCH.58	TRIDC1AG009620.2	TaCCCH.17
		Os12t0527800-01	TaPHD.82	TRIDC1BG056900.7	TaPHD.12
		Os12t0161500-01	TaPHD.83	TRIDC1BG058040.2	TaCCCH.18
		Os12t0600200-03	TaC3HC4.18	TRIDC1BG067430.12	TaCCCH.19
		Os12t0527800-01	TaPHD.92	TRIDC1BG069950.1	TaCCCH.20
		Os12t0123300-00	TaCCCH.61	TRIDC1BG074670.1	TaCCCH.22
		Os12t0161500-01	TaPHD.93	TRIDC1BG044510.1	TaPHD.11
		Os12t0600200-03	TaC3HC4.22	TRIDC1BG011220.3	TaPHD.9
		Os12t0123300-00	TaCCCH.63	TRIDC1BG012250.1	TaCCCH.17
		Os12t0527800-01	TaPHD.103	TRIDC1BG001330.2	TaC3HC4.3
		Os12t0161500-01	TaPHD.104	TRIDC1BG018940.1	TaPHD.10
		Os12t0600200-03	TaC3HC4.26	TRIDC3AG057500.1	TaPHD.11
		Os02t0564100-01	TaPHD.19	TRIDC3AG040620.11	TaPHD.12
		Os02t0639800-05	TaC3HC4.4	TRIDC3AG037010.2	TaCCCH.19
		Os02t0564100-01	TaPHD.25	TRIDC3BG064500.1	TaPHD.11
		Os02t0639800-05	TaC3HC4.5	TRIDC3BG045780.14	TaPHD.12
		Os02t0564100-01	TaPHD.33	TRIDC3BG039250.3	TaCCCH.20
		Os02t0639800-05	TaC3HC4.6	TRIDC3BG040900.1	TaCCCH.19
		Os02t0720000-01	TaPHD.117	TRIDC2AG053920.1	TaC3HC4.4
		Os02t0147800-02	TaPHD.115	TRIDC2AG068740.4	TaCCCH.24
		Os02t0192300-01	TaPHD.116	TRIDC2AG010810.6	TaPHD.13
		Os02t0122700-00	TaPHD.113	TRIDC2AG010890.1	TaPHD.14
		Os02t0720000-01	TaPHD.121	TRIDC2AG015620.4	TaPHD.15
		Os02t0639800-05	TaC3HC4.32	TRIDC2AG021860.5	TaPHD.16
		Os02t0192300-01	TaPHD.120	TRIDC2AG025720.2	TaCCCH.23
		Os02t0122700-00	TaPHD.118	TRIDC2AG045530.1	TaPHD.19
		Os02t0639800-05	TaC3HC4.34	TRIDC2AG032010.3	TaPHD.18
		Os02t0720000-01	TaPHD.124	TRIDC2AG031170.2	TaPHD.17
		Os02t0192300-01	TaPHD.123	TRIDC2BG056650.1	TaC3HC4.4
		Os02t0137450-00	TaPHD.127	TRIDC2BG074390.4	TaCCCH.24
		Os02t0137450-00	TaPHD.131	TRIDC2BG013170.1	TaPHD.13
		Os02t0137450-00	TaPHD.139	TRIDC2BG013290.1	TaPHD.14
		Os02t0768750-00	TaPHD.136	TRIDC2BG018780.4	TaPHD.15
		Os03t0302200-01	TaPHD.13	TRIDC2BG048250.1	TaPHD.19
		Os03t0304400-01	TaPHD.14	TRIDC2BG030260.2	TaCCCH.23
		Os03t0302200-01	TaPHD.20	TRIDC2BG036190.2	TaPHD.18
		Os03t0302200-01	TaPHD.27	TRIDC2BG026210.3	TaPHD.16
		Os03t0304400-01	TaPHD.28	TRIDC4AG016310.5	TaPHD.13
		Os03t0301500-00	TaCCCH.54	TRIDC4BG032640.1	TaPHD.13
		Os03t0302200-01	TaPHD.57	TRIDC6AG036440.2	TaC3HC4.4
		Os03t0716200-01	TaPHD.63	TRIDC6BG043240.2	TaC3HC4.4
		Os03t0237250-01	TaC2H2.5	TRIDC2AG045530.1	TaPHD.25
		Os03t0716200-01	TaPHD.67	TRIDC2AG053920.1	TaC3HC4.5
		Os03t0237250-01	TaC2H2.6	TRIDC2AG068740.4	TaCCCH.27
		Os03t0301500-00	TaCCCH.55	TRIDC2AG010810.6	TaPHD.20
		Os03t0302200-01	TaPHD.73	TRIDC2AG015620.4	TaPHD.21
		Os03t0716200-01	TaPHD.75	TRIDC2AG021860.5	TaPHD.22
		Os03t0237250-01	TaC2H2.7	TRIDC2AG025720.2	TaCCCH.26
		Os03t0301500-00	TaCCCH.56	TRIDC2AG082150.3	TaPHD.26
		Os03t0302200-01	TaPHD.80	TRIDC2BG030260.2	TaCCCH.26
		Os03t0747600-02	TaPHD.89	TRIDC2BG048250.1	TaPHD.25
		Os03t0748200-01	TaPHD.90	TRIDC2BG056650.1	TaC3HC4.5
		Os03t0798200-01	TaC3HC4.20	TRIDC2BG074390.4	TaCCCH.27
		Os03t0632800-01	TaC3HC4.18	TRIDC2BG013170.1	TaPHD.20
		Os03t0809800-01	TaC3HC4.21	TRIDC2BG018780.4	TaPHD.21
		Os03t0741700-00	TaC3HC4.23	TRIDC2BG091180.1	TaPHD.26
		Os03t0747600-02	TaPHD.99	TRIDC2BG026210.3	TaPHD.22
		Os03t0748200-01	TaPHD.100	TRIDC2BG036190.2	TaPHD.24
		Os03t0798200-01	TaC3HC4.24	TRIDC4AG016310.5	TaPHD.20
		Os03t0799600-01	TaPHD.101	TRIDC4BG032640.1	TaPHD.20
		Os03t0818300-01	TaPHD.102	TRIDC6AG036440.2	TaC3HC4.5
		Os03t0632800-01	TaC3HC4.22	TRIDC6BG043240.2	TaC3HC4.5
		Os03t0838800-00	TaC2H2.8	TRIDC2AG045530.1	TaPHD.33
		Os03t0809800-01	TaC3HC4.25	TRIDC2AG053920.1	TaC3HC4.6
		Os03t0741700-00	TaC3HC4.27	TRIDC2AG068740.4	TaCCCH.29
		Os03t0747600-02	TaPHD.109	TRIDC2AG010810.6	TaPHD.27
		Os03t0748200-01	TaPHD.110	TRIDC2AG010890.1	TaPHD.28
		Os03t0798200-01	TaC3HC4.28	TRIDC2AG015620.4	TaPHD.29
		Os03t0799600-01	TaPHD.111	TRIDC2AG021860.5	TaPHD.30
		Os03t0818300-01	TaPHD.112	TRIDC2AG025720.2	TaCCCH.28
		Os03t0632800-01	TaC3HC4.26	TRIDC2AG032010.3	TaPHD.31
		Os03t0809800-01	TaC3HC4.29	TRIDC2BG048250.1	TaPHD.33
		Os03t0838800-00	TaC2H2.9	TRIDC2BG056650.1	TaC3HC4.6
		Os04t0444900-01	TaPHD.19	TRIDC2BG074390.4	TaCCCH.29
		Os04t0665700-01	TaCCCH.24	TRIDC2BG013170.1	TaPHD.27
		Os04t0530500-01	TaC3HC4.4	TRIDC2BG013290.1	TaPHD.28
		Os04t0444900-01	TaPHD.25	TRIDC2BG018780.4	TaPHD.29
		Os04t0665700-01	TaCCCH.27	TRIDC2BG030260.2	TaCCCH.28
		Os04t0530500-01	TaC3HC4.5	TRIDC2BG036190.2	TaPHD.31
		Os04t0691700-01	TaPHD.26	TRIDC2BG026210.3	TaPHD.30
		Os04t0444900-01	TaPHD.33	TRIDC2BG034680.2	TaPHD.32
		Os04t0665700-01	TaCCCH.29	TRIDC4AG016310.5	TaPHD.27
		Os04t0530500-01	TaC3HC4.6	TRIDC6AG036440.2	TaC3HC4.6
		Os04t0530500-01	TaC3HC4.32	TRIDC6BG043240.2	TaC3HC4.6
		Os04t0530500-01	TaC3HC4.34	TRIDC1AG039130.2	TaPHD.39
		Os05t0419100-01	TaPHD.3	TRIDC1AG058520.1	TaCCCH.36
		Os05t0525900-01	TaCCCH.4	TRIDC1AG060990.1	TaCCCH.35
		Os05t0564200-01	TaCCCH.5	TRIDC1BG044510.1	TaPHD.39
		Os05t0576300-01	TaCCCH.6	TRIDC1BG067430.12	TaCCCH.36
		Os05t0125000-01	TaPHD.1	TRIDC1BG069950.1	TaCCCH.35
		Os05t0102600-01	TaC3HC4.1	TRIDC3AG019070.23	TaPHD.34
		Os05t0106000-01	TaC2H2.1	TRIDC3AG022500.4	TaCCCH.31
		Os05t0419100-01	TaPHD.7	TRIDC3AG033290.2	TaCCCH.34
		Os05t0497600-01	TaC3HC4.2	TRIDC3AG034780.3	TaCCCH.35
		Os05t0525900-01	TaCCCH.12	TRIDC3AG035470.9	TaPHD.35
		Os05t0564200-01	TaCCCH.13	TRIDC3AG037010.2	TaCCCH.36
		Os05t0576300-01	TaCCCH.14	TRIDC3AG040620.11	TaPHD.36
		Os05t0125000-01	TaPHD.5	TRIDC3AG042470.9	TaPHD.37
		Os05t0106000-01	TaC2H2.2	TRIDC3AG053120.3	TaC3HC4.7
		Os05t0525900-01	TaCCCH.18	TRIDC3AG055420.15	TaPHD.38
		Os05t0564200-01	TaCCCH.19	TRIDC3AG057500.1	TaPHD.39
		Os05t0576300-01	TaCCCH.20	TRIDC3AG060020.4	TaCCCH.37
		Os05t0419100-01	TaPHD.11	TRIDC3AG013180.1	TaCCCH.30
		Os05t0125000-01	TaPHD.9	TRIDC3AG072830.4	TaPHD.40
		Os05t0106000-01	TaC2H2.4	TRIDC3AG066090.1	TaC3HC4.8
		Os05t0419100-01	TaPHD.39	TRIDC3BG059760.22	TaC3HC4.7
		Os05t0564200-01	TaCCCH.36	TRIDC3BG064500.1	TaPHD.39
		Os05t0576300-01	TaCCCH.35	TRIDC3BG067780.2	TaCCCH.37
		Os05t0195200-01	TaCCCH.30	TRIDC3BG074690.1	TaC3HC4.8
		Os05t0419100-01	TaPHD.46	TRIDC3BG037700.2	TaCCCH.34
		Os05t0564200-01	TaCCCH.44	TRIDC3BG039250.3	TaCCCH.35
		Os05t0576300-01	TaCCCH.43	TRIDC3BG039820.2	TaPHD.35
		Os05t0195200-01	TaCCCH.38	TRIDC3BG045780.14	TaPHD.36
		Os05t0576300-01	TaCCCH.50	TRIDC3BG048420.8	TaPHD.37
		Os05t0419100-01	TaPHD.54	TRIDC3BG017650.2	TaCCCH.30
		Os05t0195200-01	TaCCCH.46	TRIDC3BG083950.4	TaPHD.40
		Os05t0564200-01	TaCCCH.52	TRIDC3BG027650.4	TaCCCH.31
		Os06t0309000-01	TaPHD.117	TRIDC3BG074940.1	TaC3HC4.8
		Os06t0309000-01	TaPHD.121	TRIDC3BG040900.1	TaCCCH.36
		Os06t0309000-01	TaPHD.124	TRIDC3BG023000.1	TaPHD.34
		Os06t0682800-01	TaCCCH.73	TRIDC3BG061970.2	TaPHD.38
		Os06t0704800-00	TaPHD.127	TRIDC3BG028190.8	TaCCCH.32
		Os06t0618100-01	TaCCCH.72	TRIDC1AG039130.2	TaPHD.46
		Os06t0682800-01	TaCCCH.76	TRIDC1AG060990.1	TaCCCH.43
		Os06t0704800-00	TaPHD.131	TRIDC1AG058520.1	TaCCCH.44
		Os06t0618100-01	TaCCCH.75	TRIDC1BG044510.1	TaPHD.46
		Os06t0209300-01	TaPHD.136	TRIDC1BG069950.1	TaCCCH.43
		Os06t0309000-01	TaPHD.137	TRIDC1BG067430.12	TaCCCH.44
		Os06t0731600-00	TaPHD.140	TRIDC3AG033290.2	TaCCCH.42
		Os06t0682800-01	TaCCCH.79	TRIDC3AG034780.3	TaCCCH.43
		Os06t0704800-00	TaPHD.139	TRIDC3AG035470.9	TaPHD.42
		Os06t0618100-01	TaCCCH.78	TRIDC3AG040620.11	TaPHD.43
		Os07t0608400-01	TaPHD.16	TRIDC3AG042470.9	TaPHD.44
		Os07t0661500-00	TaPHD.15	TRIDC3AG053120.3	TaC3HC4.9
		Os07t0689950-00	TaPHD.14	TRIDC3AG057500.1	TaPHD.46
		Os07t0690300-01	TaPHD.13	TRIDC3AG060020.4	TaCCCH.45
		Os07t0568300-02	TaCCCH.26	TRIDC3AG072830.4	TaPHD.47
		Os07t0583300-00	TaCCCH.25	TRIDC3AG013180.1	TaCCCH.38
		Os07t0608400-01	TaPHD.22	TRIDC3AG022500.4	TaCCCH.39
		Os07t0661500-00	TaPHD.21	TRIDC3AG019070.23	TaPHD.41
		Os07t0690300-01	TaPHD.20	TRIDC3AG037010.2	TaCCCH.44
		Os07t0173400-01	TaPHD.31	TRIDC3AG055420.15	TaPHD.45
		Os07t0186400-01	TaPHD.32	TRIDC3AG066090.1	TaC3HC4.10
		Os07t0568300-02	TaCCCH.28	TRIDC3BG037700.2	TaCCCH.42
		Os07t0608400-01	TaPHD.30	TRIDC3BG039250.3	TaCCCH.43
		Os07t0661500-00	TaPHD.29	TRIDC3BG039820.2	TaPHD.42
		Os07t0689950-00	TaPHD.28	TRIDC3BG040900.1	TaCCCH.44
		Os07t0690300-01	TaPHD.27	TRIDC3BG045780.14	TaPHD.43
		Os07t0690300-01	TaPHD.57	TRIDC3BG048420.8	TaPHD.44
		Os07t0690300-01	TaPHD.73	TRIDC3BG059760.22	TaC3HC4.9
		Os07t0690300-01	TaPHD.80	TRIDC3BG061970.2	TaPHD.45
		Os07t0186400-01	TaPHD.91	TRIDC3BG064500.1	TaPHD.46
		Os07t0682400-03	TaCCCH.58	TRIDC3BG067780.2	TaCCCH.45
		Os07t0186400-01	TaPHD.101	TRIDC3BG074940.1	TaC3HC4.10
		Os07t0233300-01	TaPHD.102	TRIDC3BG083950.4	TaPHD.47
		Os07t0682400-03	TaCCCH.61	TRIDC3BG017650.2	TaCCCH.38
		Os07t0186400-01	TaPHD.111	TRIDC3BG023000.1	TaPHD.41
		Os07t0233300-01	TaPHD.112	TRIDC3BG027650.4	TaCCCH.39
		Os07t0682400-03	TaCCCH.63	TRIDC3BG028190.8	TaCCCH.40
		Os08t0421900-01	TaPHD.86	TRIDC1AG039130.2	TaPHD.54
		Os08t0421900-01	TaPHD.96	TRIDC1AG060990.1	TaCCCH.50
		Os08t0421900-01	TaPHD.107	TRIDC1AG058520.1	TaCCCH.52
		Os08t0159800-00	TaCCCH.71	TRIDC1BG069950.1	TaCCCH.50
		Os08t0105000-01	TaPHD.126	TRIDC1BG044510.1	TaPHD.54
		Os08t0105000-01	TaPHD.130	TRIDC1BG056900.7	TaPHD.51
		Os08t0159800-00	TaCCCH.74	TRIDC1BG067430.12	TaCCCH.52
		Os08t0105000-01	TaPHD.138	TRIDC3AG035470.9	TaPHD.50
		Os08t0159800-00	TaCCCH.77	TRIDC3AG040620.11	TaPHD.51
		Os09t0449000-01	TaPHD.87	TRIDC3AG042470.9	TaPHD.52
		Os09t0491756-01	TaCCCH.59	TRIDC3AG053120.3	TaC3HC4.12
		Os09t0386500-01	TaPHD.86	TRIDC3AG057500.1	TaPHD.54
		Os09t0449000-01	TaPHD.97	TRIDC3AG057710.1	TaC3HC4.13
		Os09t0134500-02	TaPHD.95	TRIDC3AG060020.4	TaCCCH.53
		Os09t0386500-01	TaPHD.96	TRIDC3AG066090.1	TaC3HC4.14
		Os09t0449000-01	TaPHD.108	TRIDC3AG066320.9	TaC3HC4.15
		Os09t0491756-01	TaCCCH.64	TRIDC3AG071660.1	TaC3HC4.17
		Os09t0134500-02	TaPHD.106	TRIDC3AG013180.1	TaCCCH.46
		Os09t0386500-01	TaPHD.107	TRIDC3AG034780.3	TaCCCH.50
				TRIDC3AG033290.2	TaCCCH.51
				TRIDC3AG019070.23	TaPHD.48
				TRIDC3AG022500.4	TaCCCH.47
				TRIDC3AG037010.2	TaCCCH.52
				TRIDC3AG055420.15	TaPHD.53
				TRIDC3BG039820.2	TaPHD.50
				TRIDC3BG040900.1	TaCCCH.52
				TRIDC3BG045780.14	TaPHD.51
				TRIDC3BG048420.8	TaPHD.52
				TRIDC3BG059760.22	TaC3HC4.12
				TRIDC3BG061970.2	TaPHD.53
				TRIDC3BG064500.1	TaPHD.54
				TRIDC3BG067780.2	TaCCCH.53
				TRIDC3BG074690.1	TaC3HC4.14
				TRIDC3BG074940.1	TaC3HC4.16
				TRIDC3BG082020.2	TaC3HC4.17
				TRIDC3BG017650.2	TaCCCH.46
				TRIDC3BG023000.1	TaPHD.48
				TRIDC3BG027650.4	TaCCCH.47
				TRIDC3BG028190.8	TaCCCH.48
				TRIDC3BG034330.15	TaPHD.49
				TRIDC3BG039250.3	TaCCCH.50
				TRIDC3BG037700.2	TaCCCH.51
				TRIDC2AG009430.1	TaPHD.56
				TRIDC2BG013170.1	TaPHD.57
				TRIDC4AG035860.12	TaPHD.61
				TRIDC4AG036140.1	TaPHD.62
				TRIDC4AG041420.1	TaPHD.63
				TRIDC4AG049160.1	TaPHD.64
				TRIDC4AG026600.2	TaPHD.58
				TRIDC4AG029360.2	TaPHD.59
				TRIDC4AG029580.1	TaPHD.60
				TRIDC4AG015160.1	TaPHD.56
				TRIDC4AG016240.1	TaCCCH.54
				TRIDC4AG016310.5	TaPHD.57
				TRIDC4AG009980.1	TaC2H2.5
				TRIDC4BG040710.1	TaC2H2.5
				TRIDC4BG014170.16	TaPHD.61
				TRIDC4BG013660.2	TaPHD.62
				TRIDC4BG021080.2	TaPHD.59
				TRIDC4BG020830.2	TaPHD.60
				TRIDC4BG033800.1	TaPHD.56
				TRIDC4BG032710.1	TaCCCH.54
				TRIDC4BG032640.1	TaPHD.57
				TRIDC5AG022870.6	TaPHD.60
				TRIDC5AG025790.1	TaPHD.59
				TRIDC5BG023130.5	TaPHD.60
				TRIDC5BG026910.1	TaPHD.59
				TRIDC5BG081880.3	TaPHD.64
				TRIDC7AG011450.1	TaPHD.65
				TRIDC2AG010810.6	TaPHD.73
				TRIDC2AG009430.1	TaPHD.74
				TRIDC2BG013170.1	TaPHD.73
				TRIDC4AG016310.5	TaPHD.73
				TRIDC4AG016240.1	TaCCCH.55
				TRIDC4AG015160.1	TaPHD.74
				TRIDC4AG009980.1	TaC2H2.6
				TRIDC4AG036140.1	TaPHD.68
				TRIDC4AG035860.12	TaPHD.69
				TRIDC4AG029580.1	TaPHD.70
				TRIDC4AG029360.2	TaPHD.71
				TRIDC4BG040710.1	TaC2H2.6
				TRIDC4BG013660.2	TaPHD.68
				TRIDC4BG014170.16	TaPHD.69
				TRIDC4BG020830.2	TaPHD.70
				TRIDC4BG021080.2	TaPHD.71
				TRIDC4BG032640.1	TaPHD.73
				TRIDC4BG032710.1	TaCCCH.55
				TRIDC4BG033800.1	TaPHD.74
				TRIDC4BG024350.3	TaPHD.72
				TRIDC5AG022870.6	TaPHD.70
				TRIDC5AG025790.1	TaPHD.71
				TRIDC5BG023130.5	TaPHD.70
				TRIDC5BG026910.1	TaPHD.71
				TRIDC2AG010810.6	TaPHD.80
				TRIDC2AG009430.1	TaPHD.81
				TRIDC2BG013170.1	TaPHD.80
				TRIDC4AG041420.1	TaPHD.75
				TRIDC4AG036140.1	TaPHD.76
				TRIDC4AG035860.12	TaPHD.77
				TRIDC4AG016310.5	TaPHD.80
				TRIDC4AG016240.1	TaCCCH.56
				TRIDC4AG015160.1	TaPHD.81
				TRIDC4AG009980.1	TaC2H2.7
				TRIDC4AG029580.1	TaPHD.78
				TRIDC4AG029360.2	TaPHD.79
				TRIDC4BG040710.1	TaC2H2.7
				TRIDC4BG013660.2	TaPHD.76
				TRIDC4BG014170.16	TaPHD.77
				TRIDC4BG020830.2	TaPHD.78
				TRIDC4BG021080.2	TaPHD.79
				TRIDC4BG032640.1	TaPHD.80
				TRIDC4BG032710.1	TaCCCH.56
				TRIDC4BG033800.1	TaPHD.81
				TRIDC5AG022870.6	TaPHD.78
				TRIDC5AG025790.1	TaPHD.79
				TRIDC5BG023130.5	TaPHD.78
				TRIDC5BG026910.1	TaPHD.79
				TRIDC4AG030390.2	TaCCCH.58
				TRIDC4BG019430.5	TaCCCH.58
				TRIDC5AG040560.1	TaCCCH.59
				TRIDC5AG045820.12	TaPHD.88
				TRIDC5AG055360.1	TaC3HC4.18
				TRIDC5AG055820.2	TaC3HC4.19
				TRIDC5AG056450.3	TaPHD.89
				TRIDC5AG056510.1	TaPHD.90
				TRIDC5AG063560.2	TaC3HC4.20
				TRIDC5AG063830.2	TaPHD.91
				TRIDC5AG066080.1	TaC3HC4.21
				TRIDC5AG020500.12	TaCCCH.57
				TRIDC5AG024120.7	TaCCCH.58
				TRIDC5AG027330.2	TaPHD.85
				TRIDC5AG037010.1	TaPHD.87
				TRIDC5AG032510.1	TaPHD.86
				TRIDC5AG009030.1	TaC3HC4.18
				TRIDC5AG014380.1	TaPHD.82
				TRIDC5BG034350.2	TaPHD.86
				TRIDC5BG049660.13	TaPHD.88
				TRIDC5BG059380.1	TaC3HC4.18
				TRIDC5BG060480.1	TaPHD.89
				TRIDC5BG060570.1	TaPHD.90
				TRIDC5BG068120.2	TaC3HC4.20
				TRIDC5BG070970.1	TaC3HC4.21
				TRIDC5BG023130.5	TaPHD.84
				TRIDC5BG025320.1	TaCCCH.58
				TRIDC5BG017340.3	TaPHD.82
				TRIDC5BG028640.8	TaPHD.85
				TRIDC4AG030390.2	TaCCCH.61
				TRIDC4AG052860.3	TaC2H2.8
				TRIDC4BG019430.5	TaCCCH.61
				TRIDC5AG045820.12	TaPHD.98
				TRIDC5AG055360.1	TaC3HC4.22
				TRIDC5AG056450.3	TaPHD.99
				TRIDC5AG056510.1	TaPHD.100
				TRIDC5AG063560.2	TaC3HC4.24
				TRIDC5AG066080.1	TaC3HC4.25
				TRIDC5AG067670.8	TaPHD.102
				TRIDC5AG024120.7	TaCCCH.61
				TRIDC5AG032510.1	TaPHD.96
				TRIDC5AG037010.1	TaPHD.97
				TRIDC5AG009030.1	TaC3HC4.22
				TRIDC5AG063830.2	TaPHD.101
				TRIDC5AG014380.1	TaPHD.92
				TRIDC5AG027330.2	TaPHD.95
				TRIDC5BG017340.3	TaPHD.92
				TRIDC5BG023130.5	TaPHD.94
				TRIDC5BG025320.1	TaCCCH.61
				TRIDC5BG028640.8	TaPHD.95
				TRIDC5BG034350.2	TaPHD.96
				TRIDC5BG049660.13	TaPHD.98
				TRIDC5BG059380.1	TaC3HC4.22
				TRIDC5BG059810.1	TaC3HC4.23
				TRIDC5BG060480.1	TaPHD.99
				TRIDC5BG060570.1	TaPHD.100
				TRIDC5BG068120.2	TaC3HC4.24
				TRIDC5BG068580.1	TaPHD.101
				TRIDC5BG070970.1	TaC3HC4.25
				TRIDC5BG072960.4	TaPHD.102
				TRIDC5BG018910.1	TaCCCH.60
				TRIDC4AG052860.3	TaC2H2.9
				TRIDC4AG030390.2	TaCCCH.63
				TRIDC4BG019430.5	TaCCCH.63
				TRIDC5AG040560.1	TaCCCH.64
				TRIDC5AG055360.1	TaC3HC4.26
				TRIDC5AG056450.3	TaPHD.109
				TRIDC5AG056510.1	TaPHD.110
				TRIDC5AG063560.2	TaC3HC4.28
				TRIDC5AG063830.2	TaPHD.111
				TRIDC5AG032510.1	TaPHD.107
				TRIDC5AG037010.1	TaPHD.108
				TRIDC5AG066080.1	TaC3HC4.29
				TRIDC5AG067670.8	TaPHD.112
				TRIDC5AG009030.1	TaC3HC4.26
				TRIDC5AG024120.7	TaCCCH.63
				TRIDC5AG014380.1	TaPHD.103
				TRIDC5AG027330.2	TaPHD.106
				TRIDC5BG028640.8	TaPHD.106
				TRIDC5BG034350.2	TaPHD.107
				TRIDC5BG059380.1	TaC3HC4.26
				TRIDC5BG059810.1	TaC3HC4.27
				TRIDC5BG060480.1	TaPHD.109
				TRIDC5BG060570.1	TaPHD.110
				TRIDC5BG068120.2	TaC3HC4.28
				TRIDC5BG068580.1	TaPHD.111
				TRIDC5BG070970.1	TaC3HC4.29
				TRIDC5BG072960.4	TaPHD.112
				TRIDC5BG017340.3	TaPHD.103
				TRIDC5BG023130.5	TaPHD.105
				TRIDC5BG025320.1	TaCCCH.63
				TRIDC5BG018910.1	TaCCCH.62
				TRIDC2BG056650.1	TaC3HC4.30
				TRIDC6AG036440.2	TaC3HC4.30
				TRIDC6AG038700.5	TaC3HC4.31
				TRIDC6AG043200.2	TaPHD.117
				TRIDC6AG012350.1	TaPHD.114
				TRIDC6AG015580.5	TaPHD.115
				TRIDC6AG023850.1	TaCCCH.65
				TRIDC6AG024290.7	TaPHD.116
				TRIDC6BG045570.11	TaC3HC4.31
				TRIDC6BG050670.3	TaPHD.117
				TRIDC6BG017580.1	TaPHD.114
				TRIDC6BG021410.2	TaPHD.115
				TRIDC6BG011850.1	TaPHD.113
				TRIDC6BG029590.1	TaPHD.116
				TRIDC7AG028480.4	TaPHD.117
				TRIDC7BG020050.1	TaPHD.117
				TRIDC2AG053920.1	TaC3HC4.32
				TRIDC2BG056650.1	TaC3HC4.32
				TRIDC6AG043200.2	TaPHD.121
				TRIDC6AG012350.1	TaPHD.119
				TRIDC6AG023850.1	TaCCCH.67
				TRIDC6AG023860.8	TaCCCH.68
				TRIDC6AG024290.7	TaPHD.120
				TRIDC6AG038700.5	TaC3HC4.33
				TRIDC6BG050670.3	TaPHD.121
				TRIDC6BG017580.1	TaPHD.119
				TRIDC6BG029590.1	TaPHD.120
				TRIDC6BG011850.1	TaPHD.118
				TRIDC6BG043240.2	TaC3HC4.32
				TRIDC6BG045570.11	TaC3HC4.33
				TRIDC7AG028480.4	TaPHD.121
				TRIDC7BG020050.1	TaPHD.121
				TRIDC2AG053920.1	TaC3HC4.34
				TRIDC2BG056650.1	TaC3HC4.34
				TRIDC6AG043200.2	TaPHD.124
				TRIDC6AG024290.7	TaPHD.123
				TRIDC6AG038700.5	TaC3HC4.35
				TRIDC6AG012350.1	TaPHD.122
				TRIDC6BG050670.3	TaPHD.124
				TRIDC6BG017580.1	TaPHD.122
				TRIDC6BG029590.1	TaPHD.123
				TRIDC6BG043240.2	TaC3HC4.34
				TRIDC6BG045570.11	TaC3HC4.35
				TRIDC7AG028480.4	TaPHD.124
				TRIDC7BG020050.1	TaPHD.124
				TRIDC6BG029170.3	TaCCCH.72
				TRIDC7AG011450.1	TaPHD.125
				TRIDC7AG056000.6	TaCCCH.72
				TRIDC7AG057780.3	TaPHD.127
				TRIDC7AG062640.4	TaCCCH.73
				TRIDC7AG078290.22	TaPHD.128
				TRIDC7AG041600.2	TaCCCH.71
				TRIDC7AG042430.2	TaC3HC4.36
				TRIDC7AG045470.1	TaPHD.126
				TRIDC7AG078400.5	TaPHD.129
				TRIDC7BG048400.6	TaCCCH.72
				TRIDC7BG050350.1	TaPHD.127
				TRIDC7BG056150.1	TaCCCH.73
				TRIDC7BG033570.2	TaC3HC4.36
				TRIDC7BG030660.2	TaCCCH.71
				TRIDC7BG075090.6	TaPHD.129
				TRIDC6AG013890.4	TaPHD.131
				TRIDC6AG023860.8	TaCCCH.75
				TRIDC6BG029170.3	TaCCCH.75
				TRIDC7AG056000.6	TaCCCH.75
				TRIDC7AG057780.3	TaPHD.131
				TRIDC7AG062640.4	TaCCCH.76
				TRIDC7AG042430.2	TaC3HC4.37
				TRIDC7AG045470.1	TaPHD.130
				TRIDC7AG078400.5	TaPHD.132
				TRIDC7AG041600.2	TaCCCH.74
				TRIDC7BG033570.2	TaC3HC4.37
				TRIDC7BG048400.6	TaCCCH.75
				TRIDC7BG050350.1	TaPHD.131
				TRIDC7BG056150.1	TaCCCH.76
				TRIDC7BG030660.2	TaCCCH.74
				TRIDC7BG075090.6	TaPHD.132
				TRIDC6AG049340.4	TaPHD.136
				TRIDC6AG013890.4	TaPHD.139
				TRIDC6AG043200.2	TaPHD.137
				TRIDC6AG023860.8	TaCCCH.78
				TRIDC6BG057780.11	TaPHD.136
				TRIDC6BG050670.3	TaPHD.137
				TRIDC6BG029170.3	TaCCCH.78
				TRIDC7AG011450.1	TaPHD.134
				TRIDC7AG021000.1	TaPHD.136
				TRIDC7AG028480.4	TaPHD.137
				TRIDC7AG056000.6	TaCCCH.78
				TRIDC7AG057780.3	TaPHD.139
				TRIDC7AG062640.4	TaCCCH.79
				TRIDC7AG041600.2	TaCCCH.77
				TRIDC7AG042430.2	TaC3HC4.38
				TRIDC7AG045470.1	TaPHD.138
				TRIDC7AG078290.22	TaPHD.140
				TRIDC7BG033570.2	TaC3HC4.38
				TRIDC7BG048400.6	TaCCCH.78
				TRIDC7BG050350.1	TaPHD.139
				TRIDC7BG056150.1	TaCCCH.79
				TRIDC7BG011050.11	TaPHD.136
				TRIDC7BG030660.2	TaCCCH.77
				TRIDC7BG020050.1	TaPHD.137
				TRIDC6BG011850.1	TaPHD.141
