# Supplementary material for: Genome-Wide Identification and Expression Analysis of the Zinc Finger Protein Gene Subfamilies under Drought Stress in Triticum aestivum
Source: Plants (Basel). 2022 Sep 26;11(19):2511. doi: 10.3390/plants11192511 (PMC9572532; doi:10.3390/plants11192511)
Supplement: Supplementary file 1 [file plants-11-02511-s001.zip › Table S6.xlsx]

## Sheet: Sheet1
Table S6. Cis-acting regulatory elements (CAREs) in promoter of TaZFP genes.
CARE names	Sequences	Count	Functions
3-AF1 binding site	TAAGAGAGGAA	6	light responsive element
AAAC-motif	CAATCAAAACCT	2	light responsive element
ACA-motif	AATCACAACCATA	2	part of gapA in (gapA-CMA1) involved with light responsiveness
ACE	GCGACGTACC	45	cis-acting element involved in light responsiveness
AE-box	AGAAACAA	73	part of a module for light response
ARE	AAACCA	434	cis-acting regulatory element essential for the anaerobic induction
AT1-motif	AATTATTTTTTATT	4	part of a light responsive module
ATC-motif	AGTAATCT	20	part of a conserved DNA module involved in light responsiveness
ATCT-motif	AATCTAATCC	36	part of a conserved DNA module involved in light responsiveness
Box 4	ATTAAT	205	part of a conserved DNA module involved in light responsiveness
Box II	ACACGTAGA	24	part of a light responsive element
CAG-motif	GAAAGGCAGAC	3	part of a light response element
C-box	ACGAGCACCGCC	12	cis-acting regulatory element involved in light responsiveness
CCAAT-box	CAACGG	206	MYBHv1 binding site
chs-CMA1a	TTACTTAA	12	part of a light responsive element
chs-CMA2a	TCACTTGA	22	part of a light responsive element
chs-Unit 1 m1	ACCTAACCCGG	3	part of a light responsive element
DRE	TACCGACAT	2	cis-acting element involved in dehydration, low-temp, salt stresses
GA-motif	ATAGATAA	1070	part of a light responsive element
Gap-box	CAAATGAA(A/G)A	22	part of a light responsive element
GATA-motif	AAGATAAGATT	15	part of a light responsive element
GATT-motif	CTCCTGATTAGC	147	part of a light responsive element
G-box	CACGTC	4	cis-acting regulatory element involved in light responsiveness
GC-motif	CCCCCG	315	enhancer-like element involved in anoxic specific inducibility
GT1-motif	GGTTAA	177	light responsive element
GTGGC-motif	CAGCGTGTGGC	23	part of a light responsive element
I-box	AGATAAGG	120	part of a light responsive element
LAMP-element	CTTTATCA	7	part of a light responsive element
L-box	ATCCCACCTAC	24	part of a light responsive element
LTR	CCGAAA	224	cis-acting element involved in low-temperature responsiveness
MBS	CAACTG	249	MYB binding site involved in drought-inducibility
MRE	AACCTAA	53	MYB binding site involved in light responsiveness
P-box	CAACAAACCCCTT	1	gibberellin-responsive element and part of a light responsive element
Pc-CMA2c	GCCCACGCA	2	part of a light responsive element
sbp-CMA1c	CTTTATCTCTTCCA	1	part of a light responsive element
Sp1	GGGCGG	567	light responsive element
TCCC-motif	TCTCCCT	69	part of a light responsive element
TC-rich repeats	GTTTTCTTAC	150	cis-acting element involved in defense and stress responsiveness
TCT-motif	TCTTAC	156	part of a light responsive element
WUN-motif	AAATTTCCT	3	wound-responsive element
