# Supplementary material for: Genome-Wide Identification and Expression Analysis of the Zinc Finger Protein Gene Subfamilies under Drought Stress in Triticum aestivum
Source: Plants (Basel). 2022 Sep 26;11(19):2511. doi: 10.3390/plants11192511 (PMC9572532; doi:10.3390/plants11192511)
Supplement: Supplementary file 1 [file plants-11-02511-s001.zip › Table S7.xlsx]

## Sheet: Sheet1
Table S8. Gene ontology of the of TaZFP genes in Triticum aestivum.
GO accession	Term type	Term	queryitem	querytotal	bgitem	bgtotal	pvalue	FDR
GO:0008270	F	zinc ion binding	236	263	6856	85761	2.3e-222	1.5e-219
GO:0046872	F	metal ion binding	261	263	17104	85761	1.9e-178	6.3e-176
GO:0043169	F	cation binding	261	263	17543	85761	1.3e-175	2.9e-173
GO:0043167	F	ion binding	261	263	18287	85761	6.2e-171	1e-168
GO:0046914	F	transition metal ion binding	236	263	11665	85761	2.4e-169	3.2e-167
GO:0051171	P	regulation of nitrogen compound metabolic process	187	263	13256	85761	4.8e-90	2.5e-86
GO:1903506	P	regulation of nucleic acid-templated transcription	178	263	11900	85761	7.2e-88	1.3e-84
GO:2001141	P	regulation of RNA biosynthetic process	178	263	11903	85761	7.5e-88	1.3e-84
GO:0051252	P	regulation of RNA metabolic process	178	263	11990	85761	2.5e-87	3.2e-84
GO:0006355	P	regulation of transcription, DNA-templated	176	263	11847	85761	5.6e-86	5.8e-83
GO:0010556	P	regulation of macromolecule biosynthetic process	181	263	12897	85761	2e-85	1.7e-82
GO:0019219	P	regulation of nucleobase-containing compound metabolic process	178	263	12393	85761	5.4e-85	3.9e-82
GO:0003677	F	DNA binding	169	263	10994	85761	1.8e-83	2e-81
GO:2000112	P	regulation of cellular macromolecule biosynthetic process	179	263	12835	85761	1.3e-83	8.6e-81
GO:0031326	P	regulation of cellular biosynthetic process	181	263	13821	85761	1.8e-80	1e-77
GO:0097659	P	nucleic acid-templated transcription	178	263	13260	85761	3.1e-80	1.6e-77
GO:0032774	P	RNA biosynthetic process	178	263	13296	85761	4.7e-80	2.2e-77
GO:0010468	P	regulation of gene expression	179	263	13706	85761	5.8e-79	2.5e-76
GO:0006351	P	transcription, DNA-templated	176	263	13208	85761	2e-78	8e-76
GO:0009889	P	regulation of biosynthetic process	181	263	14389	85761	1.3e-77	4.8e-75
GO:0031323	P	regulation of cellular metabolic process	187	263	16433	85761	3.5e-74	1.2e-71
GO:0003676	F	nucleic acid binding	185	263	16166	85761	2.4e-73	2.2e-71
GO:0034654	P	nucleobase-containing compound biosynthetic process	178	263	14983	85761	9.7e-72	3.1e-69
GO:0060255	P	regulation of macromolecule metabolic process	181	263	15862	85761	1e-70	3e-68
GO:0080090	P	regulation of primary metabolic process	181	263	16181	85761	2.5e-69	7.1e-67
GO:0016070	P	RNA metabolic process	186	263	17938	85761	7.4e-67	2e-64
GO:0042393	F	histone binding	47	263	247	85761	3.6e-66	3e-64
GO:0019222	P	regulation of metabolic process	187	263	18524	85761	1.7e-65	4.3e-63
GO:0018130	P	heterocycle biosynthetic process	178	263	17011	85761	4.8e-63	1.2e-60
GO:0019438	P	aromatic compound biosynthetic process	178	263	17826	85761	7e-60	1.6e-57
GO:0090304	P	nucleic acid metabolic process	186	263	19905	85761	1.8e-59	4e-57
GO:0010467	P	gene expression	184	263	19933	85761	1.4e-57	2.9e-55
GO:0044271	P	cellular nitrogen compound biosynthetic process	181	263	19482	85761	1.6e-56	3.2e-54
GO:1901362	P	organic cyclic compound biosynthetic process	178	263	18790	85761	2.4e-56	4.7e-54
GO:0035064	F	methylated histone binding	29	263	38	85761	1.7e-55	1.3e-53
GO:0009059	P	macromolecule biosynthetic process	184	263	20720	85761	6.4e-55	1.2e-52
GO:0034645	P	cellular macromolecule biosynthetic process	182	263	20349	85761	1.9e-54	3.6e-52
GO:0006139	P	nucleobase-containing compound metabolic process	186	263	22725	85761	2.9e-50	5.1e-48
GO:0005488	F	binding	263	263	58931	85761	1.7e-43	1.1e-41
GO:0046483	P	heterocycle metabolic process	186	263	25227	85761	3.3e-43	5.7e-41
GO:0005634	C	nucleus	197	263	29056	85761	7.2e-42	2.9e-39
GO:0050794	P	regulation of cellular process	192	263	27690	85761	1.9e-41	3.2e-39
GO:0034641	P	cellular nitrogen compound metabolic process	189	263	27157	85761	1.6e-40	2.6e-38
GO:0044260	P	cellular macromolecule metabolic process	216	263	36166	85761	2.7e-40	4.3e-38
GO:0006807	P	nitrogen compound metabolic process	195	263	29364	85761	1.2e-39	1.9e-37
GO:0006725	P	cellular aromatic compound metabolic process	186	263	26836	85761	4.1e-39	6e-37
GO:1901360	P	organic cyclic compound metabolic process	186	263	27558	85761	2.2e-37	3.1e-35
GO:0016569	P	covalent chromatin modification	55	263	1817	85761	4.9e-37	6.8e-35
GO:0005515	F	protein binding	194	263	31444	85761	2.9e-34	1.7e-32
GO:0043170	P	macromolecule metabolic process	216	263	38931	85761	1.5e-34	2e-32
GO:0050789	P	regulation of biological process	192	263	30871	85761	4e-34	5.3e-32
GO:0006325	P	chromatin organization	61	263	2725	85761	5e-34	6.5e-32
GO:0051276	P	chromosome organization	67	263	3599	85761	8.2e-33	1e-30
GO:0010313	F	phytochrome binding	15	263	19	85761	2.2e-29	1.2e-27
GO:1901363	F	heterocyclic compound binding	191	263	32889	85761	2.3e-29	1.2e-27
GO:0097159	F	organic cyclic compound binding	191	263	32929	85761	2.7e-29	1.3e-27
GO:0018205	P	peptidyl-lysine modification	45	263	1539	85761	1.2e-29	1.5e-27
GO:0010558	P	negative regulation of macromolecule biosynthetic process	56	263	2708	85761	1.8e-29	2.1e-27
GO:0044249	P	cellular biosynthetic process	184	263	30853	85761	5.7e-29	6.6e-27
GO:0050779	P	RNA destabilization	15	263	21	85761	6.7e-29	7.5e-27
GO:0061157	P	mRNA destabilization	15	263	21	85761	6.7e-29	7.5e-27
GO:0051172	P	negative regulation of nitrogen compound metabolic process	56	263	2811	85761	1.1e-28	1.2e-26
GO:1901576	P	organic substance biosynthetic process	184	263	31446	85761	8e-28	8.5e-26
GO:0031327	P	negative regulation of cellular biosynthetic process	56	263	3033	85761	4.3e-27	4.5e-25
GO:0006513	P	protein monoubiquitination	14	263	21	85761	9.6e-27	9.9e-25
GO:0009890	P	negative regulation of biosynthetic process	56	263	3129	85761	1.9e-26	1.9e-24
GO:0009058	P	biosynthetic process	184	263	32675	85761	1.5e-25	1.5e-23
GO:0043488	P	regulation of mRNA stability	15	263	41	85761	1.8e-25	1.8e-23
GO:0048027	F	mRNA5'-UTR binding	15	263	44	85761	4.5e-25	2e-23
GO:0065007	P	biological regulation	192	263	35465	85761	3e-25	2.9e-23
GO:0043487	P	regulation of RNA stability	15	263	58	85761	1.6e-23	1.5e-21
GO:0010605	P	negative regulation of macromolecule metabolic process	57	263	3795	85761	2.8e-23	2.6e-21
GO:0061158	P	3'-UTR-mediated mRNA destabilization	12	263	18	85761	4.3e-23	3.9e-21
GO:0031324	P	negative regulation of cellular metabolic process	56	263	3735	85761	8e-23	7.1e-21
GO:0016607	C	nuclear speck	23	263	346	85761	4.5e-23	9.1e-21
GO:0018193	P	peptidyl-amino acid modification	45	263	2340	85761	1.9e-22	1.7e-20
GO:0001067	F	regulatory region nucleic acid binding	36	263	1413	85761	6.8e-22	2.5e-20
GO:0044212	F	transcription regulatory region DNA binding	36	263	1413	85761	6.8e-22	2.5e-20
GO:0000975	F	regulatory region DNA binding	36	263	1413	85761	6.8e-22	2.5e-20
GO:0010390	P	histone monoubiquitination	11	263	13	85761	4.3e-22	3.6e-20
GO:0048505	P	regulation of timing of cell differentiation	11	263	13	85761	4.3e-22	3.6e-20
GO:0016570	P	histone modification	37	263	1522	85761	8.1e-22	6.8e-20
GO:0009892	P	negative regulation of metabolic process	57	263	4300	85761	9.6e-21	7.9e-19
GO:0001709	P	cell fate determination	13	263	49	85761	1.1e-20	8.8e-19
GO:0003730	F	mRNA3'-UTR binding	12	263	36	85761	3.3e-20	1.1e-18
GO:2000113	P	negative regulation of cellular macromolecule biosynthetic process	45	263	2621	85761	1.5e-20	1.2e-18
GO:0034249	P	negative regulation of cellular amide metabolic process	27	263	768	85761	5e-20	3.8e-18
GO:0017148	P	negative regulation of translation	27	263	768	85761	5e-20	3.8e-18
GO:0016604	C	nuclear body	23	263	472	85761	3.3e-20	4.5e-18
GO:0044238	P	primary metabolic process	216	263	47561	85761	6.3e-20	4.8e-18
GO:0033523	P	histone H2B ubiquitination	11	263	24	85761	6.9e-20	5.1e-18
GO:0016574	P	histone ubiquitination	11	263	24	85761	6.9e-20	5.1e-18
GO:0010629	P	negative regulation of gene expression	46	263	2898	85761	1.1e-19	7.8e-18
GO:0032269	P	negative regulation of cellular protein metabolic process	33	263	1371	85761	2e-19	1.5e-17
GO:0010228	P	vegetative to reproductive phase transition of meristem	37	263	1853	85761	4.6e-19	3.2e-17
GO:0051248	P	negative regulation of protein metabolic process	33	263	1520	85761	4e-18	2.8e-16
GO:0016874	F	ligase activity	38	263	2158	85761	8.6e-18	2.8e-16
GO:0044822	F	poly(A) RNA binding	27	263	978	85761	1.8e-17	5.2e-16
GO:0003729	F	mRNA binding	27	263	978	85761	1.8e-17	5.2e-16
GO:0044237	P	cellular metabolic process	216	263	49214	85761	1.3e-17	8.8e-16
GO:0018024	F	histone-lysine N-methyltransferase activity	14	263	156	85761	3.2e-16	9.2e-15
GO:0008080	F	N-acetyltransferase activity	16	263	256	85761	5e-16	1.4e-14
GO:0044451	C	nucleoplasm part	29	263	1297	85761	2.3e-16	2.3e-14
GO:0042054	F	histone methyltransferase activity	14	263	185	85761	2.9e-15	7.7e-14
GO:0003723	F	RNA binding	50	263	4508	85761	3.7e-15	9e-14
GO:0016278	F	lysine N-methyltransferase activity	14	263	189	85761	3.9e-15	9e-14
GO:0016279	F	protein-lysine N-methyltransferase activity	14	263	189	85761	3.9e-15	9e-14
GO:0043933	P	macromolecular complex subunit organization	64	263	6990	85761	2e-15	1.4e-13
GO:0008276	F	protein methyltransferase activity	15	263	256	85761	1e-14	2.3e-13
GO:0016410	F	N-acyltransferase activity	16	263	318	85761	1.2e-14	2.7e-13
GO:0071704	P	organic substance metabolic process	216	263	51371	85761	8e-15	5.3e-13
GO:0045935	P	positive regulation of nucleobase-containing compound metabolic process	36	263	2421	85761	1.1e-14	7e-13
GO:0019787	F	ubiquitin-like protein transferase activity	40	263	3119	85761	3.5e-14	7.3e-13
GO:0009292	P	genetic transfer	14	263	208	85761	1.3e-14	8.6e-13
GO:0009294	P	DNA mediated transformation	14	263	208	85761	1.3e-14	8.6e-13
GO:0006417	P	regulation of translation	27	263	1303	85761	1.6e-14	9.9e-13
GO:0034248	P	regulation of cellular amide metabolic process	27	263	1306	85761	1.6e-14	1e-12
GO:0003700	F	transcription factor activity, sequence-specific DNA binding	56	263	6006	85761	8.4e-14	1.7e-12
GO:0001071	F	nucleic acid binding transcription factor activity	56	263	6007	85761	8.5e-14	1.7e-12
GO:0048523	P	negative regulation of cellular process	58	263	6270	85761	3.8e-14	2.4e-12
GO:0051173	P	positive regulation of nitrogen compound metabolic process	36	263	2575	85761	6.4e-14	3.9e-12
GO:0005654	C	nucleoplasm	29	263	1615	85761	5.3e-14	4.3e-12
GO:0031328	P	positive regulation of cellular biosynthetic process	37	263	2742	85761	7.9e-14	4.8e-12
GO:1902680	P	positive regulation of RNA biosynthetic process	34	263	2324	85761	9.7e-14	5.7e-12
GO:1903508	P	positive regulation of nucleic acid-templated transcription	34	263	2324	85761	9.7e-14	5.7e-12
GO:0045893	P	positive regulation of transcription, DNA-templated	34	263	2324	85761	9.7e-14	5.7e-12
GO:0051254	P	positive regulation of RNA metabolic process	34	263	2353	85761	1.4e-13	7.9e-12
GO:0016036	P	cellular response to phosphate starvation	20	263	704	85761	1.8e-13	1e-11
GO:0016573	P	histone acetylation	13	263	202	85761	2e-13	1.1e-11
GO:0018393	P	internal peptidyl-lysine acetylation	13	263	202	85761	2e-13	1.1e-11
GO:0018394	P	peptidyl-lysine acetylation	13	263	202	85761	2e-13	1.1e-11
GO:0003714	F	transcription corepressor activity	11	263	126	85761	6.7e-13	1.3e-11
GO:0000979	F	RNA polymerase II core promoter sequence-specific DNA binding	6	263	6	85761	7e-13	1.3e-11
GO:0006475	P	internal protein amino acid acetylation	13	263	208	85761	2.9e-13	1.6e-11
GO:0031325	P	positive regulation of cellular metabolic process	39	263	3207	85761	3.8e-13	2.1e-11
GO:0003712	F	transcription cofactor activity	16	263	444	85761	1.6e-12	2.9e-11
GO:0008170	F	N-methyltransferase activity	14	263	301	85761	1.6e-12	2.9e-11
GO:0010389	P	regulation of G/M transition of mitotic cell cycle	13	263	221	85761	6e-13	3.2e-11
GO:0010557	P	positive regulation of macromolecule biosynthetic process	34	263	2491	85761	6.5e-13	3.4e-11
GO:1902749	P	regulation of cell cycle G/M phase transition	13	263	224	85761	7e-13	3.7e-11
GO:0010628	P	positive regulation of gene expression	34	263	2503	85761	7.4e-13	3.8e-11
GO:0010608	P	posttranscriptional regulation of gene expression	27	263	1554	85761	8.8e-13	4.5e-11
GO:0000086	P	G/M transition of mitotic cell cycle	13	263	231	85761	1e-12	5.2e-11
GO:0044839	P	cell cycle G/M phase transition	13	263	234	85761	1.2e-12	6e-11
GO:0015994	P	chlorophyll metabolic process	20	263	798	85761	1.7e-12	8.3e-11
GO:0016407	F	acetyltransferase activity	16	263	488	85761	6.4e-12	1.1e-10
GO:0010604	P	positive regulation of macromolecule metabolic process	36	263	2961	85761	3.4e-12	1.7e-10
GO:0071712	P	ER-associated misfolded protein catabolic process	6	263	9	85761	3.8e-12	1.9e-10
GO:0043565	F	sequence-specific DNA binding	36	263	3109	85761	1.3e-11	2.2e-10
GO:0009891	P	positive regulation of biosynthetic process	37	263	3175	85761	5.5e-12	2.7e-10
GO:0006778	P	porphyrin-containing compound metabolic process	20	263	882	85761	9.5e-12	4.6e-10
GO:0033013	P	tetrapyrrole metabolic process	20	263	899	85761	1.3e-11	6.3e-10
GO:0006473	P	protein acetylation	13	263	286	85761	1.3e-11	6.3e-10
GO:0090352	P	regulation of nitrate assimilation	6	263	12	85761	1.4e-11	6.4e-10
GO:1903314	P	regulation of nitrogen cycle metabolic process	6	263	12	85761	1.4e-11	6.4e-10
GO:0010247	P	detection of phosphate ion	6	263	12	85761	1.4e-11	6.4e-10
GO:0008327	F	methyl-CpG binding	8	263	60	85761	4.3e-11	7.1e-10
GO:0051865	P	protein autoubiquitination	9	263	86	85761	1.9e-11	8.7e-10
GO:0070647	P	protein modification by small protein conjugation or removal	47	263	5138	85761	2.3e-11	1e-09
GO:0006996	P	organelle organization	73	263	10672	85761	2.5e-11	1.1e-09
GO:0048519	P	negative regulation of biological process	65	263	8864	85761	2.5e-11	1.1e-09
GO:0016926	P	protein desumoylation	13	263	304	85761	2.7e-11	1.2e-09
GO:0009893	P	positive regulation of metabolic process	39	263	3712	85761	2.9e-11	1.3e-09
GO:0036513	C	Derlin-1 retrotranslocation complex	6	263	13	85761	2e-11	1.4e-09
GO:0050665	P	hydrogen peroxide biosynthetic process	13	263	308	85761	3.2e-11	1.4e-09
GO:1903507	P	negative regulation of nucleic acid-templated transcription	29	263	2122	85761	3.6e-11	1.5e-09
GO:1902679	P	negative regulation of RNA biosynthetic process	29	263	2122	85761	3.6e-11	1.5e-09
GO:1902275	P	regulation of chromatin organization	11	263	187	85761	3.7e-11	1.6e-09
GO:0051253	P	negative regulation of RNA metabolic process	29	263	2131	85761	3.9e-11	1.6e-09
GO:0032527	P	protein exit from endoplasmic reticulum	6	263	15	85761	4e-11	1.6e-09
GO:0071218	P	cellular response to misfolded protein	6	263	15	85761	4e-11	1.6e-09
GO:0010113	P	negative regulation of systemic acquired resistance	6	263	15	85761	4e-11	1.6e-09
GO:0046976	F	histone methyltransferase activity (H3-K27 specific)	5	263	6	85761	1.2e-10	1.9e-09
GO:0031507	P	heterochromatin assembly	8	263	61	85761	4.9e-11	2e-09
GO:2000242	P	negative regulation of reproductive process	12	263	253	85761	5.1e-11	2e-09
GO:0004842	F	ubiquitin-protein transferase activity	34	263	3068	85761	1.6e-10	2.5e-09
GO:0010216	P	maintenance of DNA methylation	8	263	65	85761	7.8e-11	3.1e-09
GO:1901990	P	regulation of mitotic cell cycle phase transition	13	263	335	85761	8.6e-11	3.4e-09
GO:1901987	P	regulation of cell cycle phase transition	13	263	340	85761	1e-10	4e-09
GO:1903409	P	reactive oxygen species biosynthetic process	13	263	346	85761	1.3e-10	4.9e-09
GO:0045934	P	negative regulation of nucleobase-containing compound metabolic process	29	263	2247	85761	1.3e-10	5.1e-09
GO:0033043	P	regulation of organelle organization	21	263	1148	85761	1.3e-10	5.2e-09
GO:0030154	P	cell differentiation	56	263	7284	85761	1.5e-10	5.9e-09
GO:0000989	F	transcription factor activity, transcription factor binding	16	263	656	85761	4.3e-10	6.5e-09
GO:0044772	P	mitotic cell cycle phase transition	13	263	374	85761	3.1e-10	1.2e-08
GO:0019789	F	SUMO transferase activity	6	263	27	85761	8e-10	1.2e-08
GO:0000988	F	transcription factor activity, protein binding	16	263	698	85761	1e-09	1.5e-08
GO:0016071	P	mRNA metabolic process	29	263	2368	85761	4.3e-10	1.6e-08
GO:0006515	P	misfolded or incompletely synthesized protein catabolic process	6	263	24	85761	4.3e-10	1.6e-08
GO:0044770	P	cell cycle phase transition	13	263	387	85761	4.7e-10	1.7e-08
GO:0032446	P	protein modification by small protein conjugation	41	263	4484	85761	5.3e-10	2e-08
GO:0031981	C	nuclear lumen	39	263	4074	85761	4.2e-10	2.4e-08
GO:0048518	P	positive regulation of biological process	57	263	7797	85761	6.6e-10	2.4e-08
GO:0051093	P	negative regulation of developmental process	15	263	580	85761	7e-10	2.5e-08
GO:0048573	P	photoperiodism, flowering	17	263	787	85761	7.3e-10	2.6e-08
GO:0005694	C	chromosome	24	263	1652	85761	5.9e-10	3e-08
GO:0010385	F	double-stranded methylated DNA binding	6	263	33	85761	2.3e-09	3.3e-08
GO:0090308	P	regulation of methylation-dependent chromatin silencing	5	263	11	85761	1.1e-09	3.9e-08
GO:0008213	P	protein alkylation	20	263	1173	85761	1.2e-09	4.3e-08
GO:0006479	P	protein methylation	20	263	1173	85761	1.2e-09	4.3e-08
GO:0000785	C	chromatin	17	263	809	85761	1.1e-09	4.9e-08
GO:0048608	P	reproductive structure development	72	263	11435	85761	1.4e-09	5e-08
GO:0061458	P	reproductive system development	72	263	11435	85761	1.4e-09	5e-08
GO:0009648	P	photoperiodism	17	263	828	85761	1.5e-09	5.3e-08
GO:0048765	P	root hair cell differentiation	23	263	1620	85761	2.1e-09	7.1e-08
GO:0048764	P	trichoblast maturation	23	263	1620	85761	2.1e-09	7.1e-08
GO:0048469	P	cell maturation	23	263	1631	85761	2.4e-09	8e-08
GO:0016571	P	histone methylation	19	263	1105	85761	2.8e-09	9.5e-08
GO:0040034	P	regulation of development, heterochronic	11	263	297	85761	3.9e-09	1.3e-07
GO:0032268	P	regulation of cellular protein metabolic process	33	263	3309	85761	4e-09	1.3e-07
GO:0048522	P	positive regulation of cellular process	45	263	5622	85761	4.2e-09	1.4e-07
GO:0009987	P	cellular process	221	263	58786	85761	7.7e-09	2.5e-07
GO:0048869	P	cellular developmental process	62	263	9509	85761	8.1e-09	2.6e-07
GO:0044427	C	chromosomal part	20	263	1312	85761	7.7e-09	3.1e-07
GO:0045010	P	actin nucleation	12	263	410	85761	9.7e-09	3.1e-07
GO:0030838	P	positive regulation of actin filament polymerization	12	263	410	85761	9.7e-09	3.1e-07
GO:0003006	P	developmental process involved in reproduction	78	263	13497	85761	1.1e-08	3.5e-07
GO:0048731	P	system development	89	263	16520	85761	1.9e-08	5.9e-07
GO:0021700	P	developmental maturation	34	263	3717	85761	1.9e-08	5.9e-07
GO:0044267	P	cellular protein metabolic process	106	263	21181	85761	2e-08	6.2e-07
GO:0051129	P	negative regulation of cellular component organization	9	263	199	85761	2e-08	6.3e-07
GO:0008152	P	metabolic process	217	263	57664	85761	2.1e-08	6.5e-07
GO:0043231	C	intracellular membrane-bounded organelle	209	263	54543	85761	1.8e-08	6.8e-07
GO:0032273	P	positive regulation of protein polymerization	12	263	445	85761	2.3e-08	7.2e-07
GO:0003690	F	double-stranded DNA binding	18	263	1194	85761	5.2e-08	7.3e-07
GO:0010428	F	methyl-CpNpG binding	5	263	28	85761	5.7e-08	7.6e-07
GO:0010429	F	methyl-CpNpN binding	5	263	28	85761	5.7e-08	7.6e-07
GO:0009658	P	chloroplast organization	17	263	1006	85761	2.5e-08	7.7e-07
GO:0043227	C	membrane-bounded organelle	209	263	54652	85761	2.3e-08	7.8e-07
GO:0051495	P	positive regulation of cytoskeleton organization	12	263	451	85761	2.7e-08	8.2e-07
GO:0048581	P	negative regulation of post-embryonic development	12	263	455	85761	3e-08	9e-07
GO:0010019	P	chloroplast-nucleus signaling pathway	6	263	53	85761	3e-08	9.1e-07
GO:0048367	P	shoot system development	58	263	8919	85761	3.1e-08	9.2e-07
GO:0048767	P	root hair elongation	17	263	1021	85761	3.1e-08	9.2e-07
GO:0008064	P	regulation of actin polymerization or depolymerization	12	263	460	85761	3.3e-08	9.7e-07
GO:0030832	P	regulation of actin filament length	12	263	460	85761	3.3e-08	9.7e-07
GO:0030833	P	regulation of actin filament polymerization	12	263	460	85761	3.3e-08	9.7e-07
GO:0010638	P	positive regulation of organelle organization	14	263	670	85761	3.5e-08	1e-06
GO:0044428	C	nuclear part	40	263	5008	85761	3.6e-08	1.1e-06
GO:0051568	P	histone H3-K4methylation	6	263	55	85761	3.7e-08	1.1e-06
GO:0032956	P	regulation of actin cytoskeleton organization	12	263	469	85761	4.1e-08	1.2e-06
GO:0032970	P	regulation of actin filament-based process	12	263	469	85761	4.1e-08	1.2e-06
GO:0005677	C	chromatin silencing complex	6	263	56	85761	4.1e-08	1.2e-06
GO:0044087	P	regulation of cellular component biogenesis	15	263	795	85761	4.2e-08	1.2e-06
GO:0051246	P	regulation of protein metabolic process	33	263	3658	85761	4.3e-08	1.2e-06
GO:2000757	P	negative regulation of peptidyl-lysine acetylation	6	263	57	85761	4.5e-08	1.3e-06
GO:0035067	P	negative regulation of histone acetylation	6	263	57	85761	4.5e-08	1.3e-06
GO:1901984	P	negative regulation of protein acetylation	6	263	57	85761	4.5e-08	1.3e-06
GO:0010054	P	trichoblast differentiation	23	263	1922	85761	4.6e-08	1.3e-06
GO:0070734	P	histone H3-K27methylation	5	263	27	85761	4.8e-08	1.3e-06
GO:0030041	P	actin filament polymerization	12	263	477	85761	4.9e-08	1.3e-06
GO:0009908	P	flower development	47	263	6564	85761	5.3e-08	1.4e-06
GO:0090568	C	nuclear transcriptional repressor complex	6	263	59	85761	5.5e-08	1.5e-06
GO:0008154	P	actin polymerization or depolymerization	12	263	486	85761	5.9e-08	1.6e-06
GO:0061733	F	peptide-lysine-N-acetyltransferase activity	7	263	117	85761	1.3e-07	1.6e-06
GO:0004402	F	histone acetyltransferase activity	7	263	117	85761	1.3e-07	1.6e-06
GO:0070013	C	intracellular organelle lumen	39	263	4946	85761	7.7e-08	1.7e-06
GO:0031974	C	membrane-enclosed lumen	39	263	4946	85761	7.7e-08	1.7e-06
GO:0043233	C	organelle lumen	39	263	4946	85761	7.7e-08	1.7e-06
GO:0032271	P	regulation of protein polymerization	12	263	495	85761	7.2e-08	1.9e-06
GO:0090567	P	reproductive shoot system development	47	263	6636	85761	7.3e-08	1.9e-06
GO:0010564	P	regulation of cell cycle process	13	263	600	85761	7.3e-08	1.9e-06
GO:0031057	P	negative regulation of histone modification	6	263	63	85761	7.9e-08	2.1e-06
GO:0000956	P	nuclear-transcribed mRNA catabolic process	12	263	500	85761	8e-08	2.1e-06
GO:0031334	P	positive regulation of protein complex assembly	12	263	502	85761	8.3e-08	2.2e-06
GO:0000976	F	transcription regulatory region sequence-specific DNA binding	12	263	538	85761	1.7e-07	2.2e-06
GO:0017053	C	transcriptional repressor complex	6	263	68	85761	1.2e-07	2.5e-06
GO:0009267	P	cellular response to starvation	21	263	1707	85761	1.2e-07	3e-06
GO:0070828	P	heterochromatin organization	8	263	175	85761	1.2e-07	3e-06
GO:0019538	P	protein metabolic process	112	263	23620	85761	1.2e-07	3.1e-06
GO:0043229	C	intracellular organelle	209	263	55574	85761	1.6e-07	3.1e-06
GO:0051130	P	positive regulation of cellular component organization	14	263	747	85761	1.3e-07	3.3e-06
GO:0051726	P	regulation of cell cycle	18	263	1274	85761	1.3e-07	3.4e-06
GO:0010053	P	root epidermal cell differentiation	23	263	2046	85761	1.4e-07	3.5e-06
GO:0006402	P	mRNA catabolic process	12	263	527	85761	1.4e-07	3.5e-06
GO:0080147	P	root hair cell development	17	263	1141	85761	1.4e-07	3.7e-06
GO:0051493	P	regulation of cytoskeleton organization	12	263	531	85761	1.5e-07	3.8e-06
GO:0035065	P	regulation of histone acetylation	6	263	71	85761	1.5e-07	3.8e-06
GO:2000756	P	regulation of peptidyl-lysine acetylation	6	263	71	85761	1.5e-07	3.8e-06
GO:1901983	P	regulation of protein acetylation	6	263	71	85761	1.5e-07	3.8e-06
GO:0043226	C	organelle	209	263	55713	85761	2.1e-07	4e-06
GO:1905268	P	negative regulation of chromatin organization	6	263	72	85761	1.6e-07	4.1e-06
GO:0048579	P	negative regulation of long-day photoperiodism, flowering	6	263	73	85761	1.8e-07	4.4e-06
GO:0007346	P	regulation of mitotic cell cycle	13	263	654	85761	1.9e-07	4.7e-06
GO:0031669	P	cellular response to nutrient levels	21	263	1782	85761	2.3e-07	5.6e-06
GO:0044089	P	positive regulation of cellular component biogenesis	12	263	558	85761	2.5e-07	6.1e-06
GO:0043412	P	macromolecule modification	91	263	18019	85761	2.6e-07	6.2e-06
GO:0007015	P	actin filament organization	12	263	559	85761	2.6e-07	6.2e-06
GO:0051241	P	negative regulation of multicellular organismal process	12	263	560	85761	2.6e-07	6.2e-06
GO:0090627	P	plant epidermal cell differentiation	23	263	2125	85761	2.6e-07	6.3e-06
GO:0055065	P	metal ion homeostasis	17	263	1196	85761	2.8e-07	6.5e-06
GO:0016567	P	protein ubiquitination	35	263	4392	85761	3e-07	7.1e-06
GO:0043254	P	regulation of protein complex assembly	12	263	570	85761	3.1e-07	7.3e-06
GO:0010337	P	regulation of salicylic acid metabolic process	6	263	81	85761	3.2e-07	7.4e-06
GO:0006338	P	chromatin remodeling	8	263	202	85761	3.3e-07	7.7e-06
GO:1990837	F	sequence-specific double-stranded DNA binding	12	263	618	85761	7.2e-07	8.9e-06
GO:0008757	F	S-adenosylmethionine-dependent methyltransferase activity	14	263	868	85761	7.5e-07	9.1e-06
GO:0044390	F	ubiquitin-like protein conjugating enzyme binding	6	263	95	85761	7.7e-07	9.2e-06
GO:0045824	P	negative regulation of innate immune response	6	263	86	85761	4.4e-07	1e-05
GO:0033044	P	regulation of chromosome organization	12	263	591	85761	4.6e-07	1e-05
GO:0006412	P	translation	32	263	3880	85761	4.9e-07	1.1e-05
GO:0043543	P	protein acylation	13	263	713	85761	4.9e-07	1.1e-05
GO:0006401	P	RNA catabolic process	12	263	613	85761	6.6e-07	1.5e-05
GO:0005720	C	nuclear heterochromatin	5	263	51	85761	8.6e-07	1.6e-05
GO:0034212	F	peptide N-acetyltransferase activity	7	263	169	85761	1.4e-06	1.6e-05
GO:0050777	P	negative regulation of immune response	6	263	95	85761	7.7e-07	1.7e-05
GO:0010090	P	trichome morphogenesis	12	263	637	85761	9.8e-07	2.2e-05
GO:0016925	P	protein sumoylation	6	263	100	85761	1e-06	2.3e-05
GO:0007275	P	multicellular organism development	98	263	20549	85761	1.1e-06	2.4e-05
GO:0008168	F	methyltransferase activity	17	263	1390	85761	2.1e-06	2.4e-05
GO:0009791	P	post-embryonic development	75	263	14295	85761	1.2e-06	2.6e-05
GO:0006323	P	DNA packaging	11	263	535	85761	1.2e-06	2.7e-05
GO:0002683	P	negative regulation of immune system process	6	263	104	85761	1.3e-06	2.8e-05
GO:0000278	P	mitotic cell cycle	23	263	2340	85761	1.3e-06	2.9e-05
GO:0016741	F	transferase activity, transferring one-carbon groups	17	263	1416	85761	2.6e-06	3e-05
GO:2001251	P	negative regulation of chromosome organization	6	263	106	85761	1.4e-06	3.1e-05
GO:0030036	P	actin cytoskeleton organization	12	263	663	85761	1.5e-06	3.2e-05
GO:0043043	P	peptide biosynthetic process	32	263	4094	85761	1.5e-06	3.3e-05
GO:0022414	P	reproductive process	78	263	15247	85761	1.8e-06	3.8e-05
GO:0006342	P	chromatin silencing	15	263	1075	85761	1.8e-06	3.8e-05
GO:0000003	P	reproduction	78	263	15261	85761	1.8e-06	3.9e-05
GO:0045814	P	negative regulation of gene expression, epigenetic	15	263	1078	85761	1.8e-06	3.9e-05
GO:0010413	P	glucuronoxylan metabolic process	12	263	680	85761	1.9e-06	4e-05
GO:0016049	P	cell growth	37	263	5205	85761	2e-06	4.2e-05
GO:0030433	P	ER-associated ubiquitin-dependent protein catabolic process	6	263	113	85761	2e-06	4.2e-05
GO:0031935	P	regulation of chromatin silencing	5	263	61	85761	2e-06	4.2e-05
GO:0036503	P	ERAD pathway	6	263	116	85761	2.3e-06	4.8e-05
GO:0032259	P	methylation	26	263	2994	85761	2.5e-06	5.3e-05
GO:0000790	C	nuclear chromatin	8	263	279	85761	3.4e-06	6e-05
GO:0043414	P	macromolecule methylation	21	263	2113	85761	3.3e-06	6.8e-05
GO:0002832	P	negative regulation of response to biotic stimulus	6	263	125	85761	3.5e-06	7.1e-05
GO:0032102	P	negative regulation of response to external stimulus	6	263	125	85761	3.5e-06	7.1e-05
GO:0048586	P	regulation of long-day photoperiodism, flowering	6	263	125	85761	3.5e-06	7.1e-05
GO:0043901	P	negative regulation of multi-organism process	6	263	125	85761	3.5e-06	7.1e-05
GO:0010026	P	trichome differentiation	12	263	729	85761	3.8e-06	7.7e-05
GO:0034655	P	nucleobase-containing compound catabolic process	12	263	729	85761	3.8e-06	7.7e-05
GO:0001046	F	core promoter sequence-specific DNA binding	6	263	145	85761	7.9e-06	8.8e-05
GO:0043604	P	amide biosynthetic process	32	263	4316	85761	4.6e-06	9.2e-05
GO:0070646	P	protein modification by small protein removal	13	263	877	85761	4.6e-06	9.2e-05
GO:0031056	P	regulation of histone modification	6	263	135	85761	5.4e-06	0.00011
GO:0001047	F	core promoter binding	6	263	156	85761	1.2e-05	0.00013
GO:0090558	P	plant epidermis development	29	263	3782	85761	7.1e-06	0.00014
GO:0045492	P	xylan biosynthetic process	12	263	780	85761	7.4e-06	0.00015
GO:0051128	P	regulation of cellular component organization	24	263	2804	85761	7.9e-06	0.00016
GO:0048468	P	cell development	29	263	3806	85761	8e-06	0.00016
GO:0051052	P	regulation of DNA metabolic process	12	263	792	85761	8.6e-06	0.00017
GO:0034968	P	histone lysine methylation	13	263	934	85761	8.9e-06	0.00017
GO:0005622	C	intracellular	216	263	60496	85761	1.1e-05	0.00019
GO:0006518	P	peptide metabolic process	32	263	4507	85761	1.1e-05	0.00021
GO:0004518	F	nuclease activity	15	263	1322	85761	2e-05	0.00021
GO:0010072	P	primary shoot apical meristem specification	6	263	155	85761	1.1e-05	0.00022
GO:0009657	P	plastid organization	17	263	1597	85761	1.2e-05	0.00024
GO:0018022	P	peptidyl-lysine methylation	13	263	964	85761	1.2e-05	0.00024
GO:0009864	P	induced systemic resistance, jasmonic acid mediated signaling pathway	6	263	160	85761	1.4e-05	0.00026
GO:0044767	P	single-organism developmental process	101	263	22628	85761	1.4e-05	0.00027
GO:0051258	P	protein polymerization	12	263	832	85761	1.4e-05	0.00027
GO:0042594	P	response to starvation	21	263	2350	85761	1.6e-05	0.0003
GO:0006397	P	mRNA processing	17	263	1629	85761	1.6e-05	0.0003
GO:0070592	P	cell wall polysaccharide biosynthetic process	12	263	845	85761	1.6e-05	0.0003
GO:0043687	P	post-translational protein modification	9	263	462	85761	1.7e-05	0.00033
GO:0009910	P	negative regulation of flower development	6	263	168	85761	1.8e-05	0.00033
GO:0099402	P	plant organ development	57	263	10673	85761	2.1e-05	0.00039
GO:0044038	P	cell wall macromolecule biosynthetic process	12	263	868	85761	2.1e-05	0.00039
GO:0070589	P	cellular component macromolecule biosynthetic process	12	263	868	85761	2.1e-05	0.00039
GO:0045595	P	regulation of cell differentiation	11	263	730	85761	2.1e-05	0.0004
GO:0030029	P	actin filament-based process	12	263	879	85761	2.4e-05	0.00043
GO:0048574	P	long-day photoperiodism, flowering	6	263	177	85761	2.4e-05	0.00043
GO:0048856	P	anatomical structure development	101	263	22911	85761	2.4e-05	0.00044
GO:0010074	P	maintenance of meristem identity	7	263	271	85761	2.7e-05	0.00049
GO:0007049	P	cell cycle	30	263	4292	85761	2.8e-05	0.0005
GO:0045491	P	xylan metabolic process	12	263	908	85761	3.2e-05	0.00058
GO:0009909	P	regulation of flower development	21	263	2469	85761	3.3e-05	0.00059
GO:0048571	P	long-day photoperiodism	6	263	192	85761	3.7e-05	0.00066
GO:0032502	P	developmental process	101	263	23141	85761	3.7e-05	0.00067
GO:0010639	P	negative regulation of organelle organization	6	263	194	85761	3.9e-05	0.00069
GO:0048563	P	post-embryonic organ morphogenesis	15	263	1410	85761	4e-05	0.00071
GO:0048444	P	floral organ morphogenesis	15	263	1410	85761	4e-05	0.00071
GO:2000028	P	regulation of photoperiodism, flowering	6	263	195	85761	4e-05	0.00071
GO:0010183	P	pollen tube guidance	6	263	198	85761	4.3e-05	0.00076
GO:0050918	P	positive chemotaxis	6	263	198	85761	4.3e-05	0.00076
GO:0043603	P	cellular amide metabolic process	32	263	4845	85761	4.4e-05	0.00076
GO:0031667	P	response to nutrient levels	21	263	2546	85761	5e-05	0.00087
GO:0006260	P	DNA replication	13	263	1113	85761	5.3e-05	0.00091
GO:0000977	F	RNA polymerase II regulatory region sequence-specific DNA binding	6	263	226	85761	8.8e-05	0.00092
GO:0001012	F	RNA polymerase II regulatory region DNA binding	6	263	226	85761	8.8e-05	0.00092
GO:0006935	P	chemotaxis	6	263	210	85761	5.9e-05	0.001
GO:0042330	P	taxis	6	263	210	85761	5.9e-05	0.001
GO:0045165	P	cell fate commitment	13	263	1136	85761	6.5e-05	0.0011
GO:0009707	C	chloroplast outer membrane	6	263	214	85761	6.6e-05	0.0011
GO:0032535	P	regulation of cellular component size	12	263	982	85761	6.7e-05	0.0011
GO:0090066	P	regulation of anatomical structure size	12	263	982	85761	6.7e-05	0.0011
GO:0004222	F	metalloendopeptidase activity	6	263	234	85761	0.00011	0.0011
GO:0009527	C	plastid outer membrane	6	263	220	85761	7.6e-05	0.0012
GO:0044424	C	intracellular part	212	263	60136	85761	7.7e-05	0.0012
GO:0003682	F	chromatin binding	15	263	1554	85761	0.00012	0.0012
GO:0045892	P	negative regulation of transcription, DNA-templated	18	263	2035	85761	7.4e-05	0.0013
GO:0071103	P	DNA conformation change	11	263	841	85761	7.5e-05	0.0013
GO:0000792	C	heterochromatin	5	263	147	85761	0.00011	0.0016
GO:0016747	F	transferase activity, transferring acyl groups other than amino-acyl groups	16	263	1794	85761	0.00017	0.0017
GO:0048831	P	regulation of shoot system development	21	263	2685	85761	0.0001	0.0018
GO:0016458	P	gene silencing	16	263	1734	85761	0.00012	0.0019
GO:0048609	P	multicellular organismal reproductive process	22	263	2921	85761	0.00012	0.002
GO:1903047	P	mitotic cell cycle process	15	263	1559	85761	0.00012	0.002
GO:0098813	P	nuclear chromosome segregation	10	263	745	85761	0.00013	0.0021
GO:0042546	P	cell wall biogenesis	18	263	2130	85761	0.00013	0.0022
GO:0044702	P	single organism reproductive process	65	263	13681	85761	0.00017	0.0028
GO:0006464	P	cellular protein modification process	74	263	16206	85761	0.00018	0.0029
GO:0036211	P	protein modification process	74	263	16206	85761	0.00018	0.0029
GO:0032504	P	multicellular organism reproduction	22	263	3006	85761	0.00018	0.0029
GO:0009817	P	defense response to fungus, incompatible interaction	11	263	931	85761	0.00018	0.0029
GO:0031497	P	chromatin assembly	8	263	494	85761	0.00018	0.0029
GO:0060968	P	regulation of gene silencing	5	263	163	85761	0.00018	0.0029
GO:0040029	P	regulation of gene expression, epigenetic	15	263	1621	85761	0.00018	0.003
GO:0031668	P	cellular response to extracellular stimulus	21	263	2818	85761	0.0002	0.0032
GO:2000070	P	regulation of response to water deprivation	6	263	264	85761	0.0002	0.0032
GO:0019827	P	stem cell population maintenance	7	263	381	85761	0.00021	0.0034
GO:0098727	P	maintenance of cell number	7	263	381	85761	0.00021	0.0034
GO:0031400	P	negative regulation of protein modification process	6	263	267	85761	0.00021	0.0034
GO:0044707	P	single-multicellular organism process	98	263	23276	85761	0.00022	0.0035
GO:0042128	P	nitrate assimilation	6	263	276	85761	0.00025	0.004
GO:0042126	P	nitrate metabolic process	6	263	276	85761	0.00025	0.004
GO:0071496	P	cellular response to external stimulus	21	263	2897	85761	0.00029	0.0045
GO:0098771	P	inorganic ion homeostasis	17	263	2086	85761	0.0003	0.0047
GO:0007059	P	chromosome segregation	10	263	831	85761	0.0003	0.0047
GO:0040007	P	growth	40	263	7381	85761	0.00033	0.0051
GO:0071427	P	mRNA-containing ribonucleoprotein complex export from nucleus	6	263	293	85761	0.00035	0.0053
GO:0006406	P	mRNA export from nucleus	6	263	293	85761	0.00035	0.0053
GO:2001057	P	reactive nitrogen species metabolic process	6	263	294	85761	0.00035	0.0054
GO:0009965	P	leaf morphogenesis	17	263	2118	85761	0.00036	0.0055
GO:0010410	P	hemicellulose metabolic process	12	263	1198	85761	0.0004	0.0062
GO:0016558	P	protein import into peroxisome matrix	6	263	302	85761	0.0004	0.0062
GO:0044454	C	nuclear chromosome part	8	263	571	85761	0.00046	0.0064
GO:0006275	P	regulation of DNA replication	7	263	430	85761	0.00044	0.0066
GO:0006625	P	protein targeting to peroxisome	6	263	308	85761	0.00045	0.0067
GO:0072663	P	establishment of protein localization to peroxisome	6	263	308	85761	0.00045	0.0067
GO:0072662	P	protein localization to peroxisome	6	263	308	85761	0.00045	0.0067
GO:0043574	P	peroxisomal transport	6	263	311	85761	0.00047	0.0071
GO:0006261	P	DNA-dependent DNA replication	10	263	893	85761	0.00053	0.0079
GO:0022402	P	cell cycle process	19	263	2611	85761	0.00054	0.008
GO:0071941	P	nitrogen cycle metabolic process	6	263	321	85761	0.00055	0.0083
GO:0042743	P	hydrogen peroxide metabolic process	16	263	2004	85761	0.00056	0.0084
GO:0071166	P	ribonucleoprotein complex localization	6	263	324	85761	0.00058	0.0086
GO:0071426	P	ribonucleoprotein complex export from nucleus	6	263	324	85761	0.00058	0.0086
GO:0044036	P	cell wall macromolecule metabolic process	15	263	1817	85761	0.0006	0.0088
GO:0006405	P	RNA export from nucleus	6	263	330	85761	0.00064	0.0094
GO:0016572	P	histone phosphorylation	5	263	220	85761	0.00068	0.01
GO:0051301	P	cell division	21	263	3141	85761	0.00081	0.012
GO:0000228	C	nuclear chromosome	8	263	634	85761	0.00089	0.012
GO:0007062	P	sister chromatid cohesion	7	263	489	85761	0.00091	0.013
GO:0006333	P	chromatin assembly or disassembly	8	263	637	85761	0.00092	0.013
GO:0048437	P	floral organ development	26	263	4349	85761	0.001	0.015
GO:0000338	P	protein deneddylation	6	263	363	85761	0.001	0.015
GO:0006396	P	RNA processing	26	263	4365	85761	0.0011	0.015
GO:0010383	P	cell wall polysaccharide metabolic process	12	263	1340	85761	0.0011	0.015
GO:0044877	F	macromolecular complex binding	15	263	2004	85761	0.0016	0.015
GO:0061630	F	ubiquitin protein ligase activity	11	263	1218	85761	0.0016	0.015
GO:0061659	F	ubiquitin-like protein ligase activity	11	263	1221	85761	0.0016	0.015
GO:0055080	P	cation homeostasis	17	263	2355	85761	0.0011	0.016
GO:0019915	P	lipid storage	6	263	372	85761	0.0012	0.017
GO:0051168	P	nuclear export	6	263	377	85761	0.0012	0.018
GO:0061647	P	histone H3-K9 modification	8	263	670	85761	0.0013	0.018
GO:0051567	P	histone H3-K9 methylation	8	263	670	85761	0.0013	0.018
GO:1902589	P	single-organism organelle organization	21	263	3271	85761	0.0013	0.019
GO:2000241	P	regulation of reproductive process	21	263	3276	85761	0.0014	0.019
GO:0022610	P	biological adhesion	12	263	1381	85761	0.0014	0.019
GO:0007155	P	cell adhesion	12	263	1381	85761	0.0014	0.019
GO:0016746	F	transferase activity, transferring acyl groups	16	263	2275	85761	0.002	0.019
GO:0051028	P	mRNA transport	6	263	392	85761	0.0015	0.021
GO:0040011	P	locomotion	6	263	395	85761	0.0016	0.022
GO:0010015	P	root morphogenesis	23	263	3786	85761	0.0016	0.023
GO:0016579	P	protein deubiquitination	6	263	399	85761	0.0017	0.023
GO:0032501	P	multicellular organismal process	98	263	24629	85761	0.0017	0.024
GO:0007031	P	peroxisome organization	6	263	402	85761	0.0017	0.024
GO:0048827	P	phyllome development	34	263	6542	85761	0.0019	0.026
GO:0072593	P	reactive oxygen species metabolic process	16	263	2260	85761	0.0019	0.026
GO:0071840	P	cellular component organization or biogenesis	87	263	21407	85761	0.0019	0.027
GO:0010162	P	seed dormancy process	11	263	1251	85761	0.0019	0.027
GO:0022611	P	dormancy process	11	263	1251	85761	0.0019	0.027
GO:0046700	P	heterocycle catabolic process	15	263	2061	85761	0.002	0.028
GO:0050658	P	RNA transport	6	263	420	85761	0.0021	0.029
GO:0050657	P	nucleic acid transport	6	263	420	85761	0.0021	0.029
GO:0051236	P	establishment of RNA localization	6	263	420	85761	0.0021	0.029
GO:0090421	P	embryonic meristem initiation	6	263	421	85761	0.0022	0.029
GO:0044270	P	cellular nitrogen compound catabolic process	15	263	2083	85761	0.0022	0.03
GO:0000819	P	sister chromatid segregation	7	263	575	85761	0.0023	0.03
GO:0048589	P	developmental growth	32	263	6124	85761	0.0024	0.032
GO:0048580	P	regulation of post-embryonic development	21	263	3447	85761	0.0025	0.033
GO:0008237	F	metallopeptidase activity	6	263	466	85761	0.0035	0.033
GO:0009887	P	organ morphogenesis	20	263	3227	85761	0.0026	0.034
GO:0050801	P	ion homeostasis	17	263	2568	85761	0.0028	0.037
GO:0048825	P	cotyledon development	6	263	444	85761	0.0028	0.037
GO:0006403	P	RNA localization	6	263	446	85761	0.0028	0.038
GO:0019439	P	aromatic compound catabolic process	15	263	2148	85761	0.003	0.039
GO:0016043	P	cellular component organization	81	263	19949	85761	0.0031	0.041
GO:0031968	C	organelle outer membrane	6	263	459	85761	0.0033	0.043
GO:0035967	P	cellular response to topologically incorrect protein	8	263	787	85761	0.0034	0.044
GO:0010016	P	shoot system morphogenesis	20	263	3316	85761	0.0035	0.046
GO:0005829	C	cytosol	47	263	10311	85761	0.0037	0.047
GO:0006259	P	DNA metabolic process	21	263	3573	85761	0.0037	0.049
GO:0019867	C	outer membrane	6	263	479	85761	0.004	0.049
GO:0009991	P	response to extracellular stimulus	21	263	3585	85761	0.0039	0.05
