# Supplementary material for: Genome-Wide Identification and Expression Analysis of the Zinc Finger Protein Gene Subfamilies under Drought Stress in Triticum aestivum
Source: Plants (Basel). 2022 Sep 26;11(19):2511. doi: 10.3390/plants11192511 (PMC9572532; doi:10.3390/plants11192511)
Supplement: Supplementary file 1 [file plants-11-02511-s001.zip › Table S8.xlsx]

## Sheet: Sheet1
Table S8. The expression levels of TaZFP genes of T. aestivum under drought stress.
Different tissues					Different treatment
Gene	Variety	Treatment	Tissue	TPM	Gene	Treatment	TPM
TaC2H2.1	Atay85	Control	Grain	3.51332	TaC2H2.1	Control	0.569014
TaC2H2.1	Atay85	Control	Leaf	1.30497	TaC2H2.1	Drought&heat 1h	0.138999
TaC2H2.1	Atay85	Control	Root	4.44541	TaC2H2.1	Drought&heat 6h	1.28943
TaC2H2.1	Atay85	Drought	Grain	3.82776	TaC2H2.1	Drought 1h	0.525973
TaC2H2.1	Atay85	Drought	Leaf	0.915257	TaC2H2.1	Drought 6h	0.481629
TaC2H2.1	Atay85	Drought	Root	5.58183	TaC2H2.1	Heat 1h	0.408543
TaC2H2.1	Atay85	Drought&heat	Grain	5.55073	TaC2H2.1	Heat 6h	1.05019
TaC2H2.1	Atay85	Drought&heat	Leaf	5.28737	TaC2H2.2	Control	3.0727
TaC2H2.1	Atay85	Drought&heat	Root	3.68637	TaC2H2.2	Drought&heat 1h	1.5204
TaC2H2.1	Atay85	Heat	Grain	2.03503	TaC2H2.2	Drought&heat 6h	4.92257
TaC2H2.1	Atay85	Heat	Leaf	2.49554	TaC2H2.2	Drought 1h	3.18893
TaC2H2.1	Atay85	Heat	Root	4.72965	TaC2H2.2	Drought 6h	3.17767
TaC2H2.1	Zubkov	Control	Grain	2.75574	TaC2H2.2	Heat 1h	1.76058
TaC2H2.1	Zubkov	Control	Leaf	1.43467	TaC2H2.2	Heat 6h	4.32254
TaC2H2.1	Zubkov	Control	Root	2.72272	TaC2H2.3	Control	0.525368
TaC2H2.1	Zubkov	Drought	Grain	1.92569	TaC2H2.3	Drought&heat 1h	0.339418
TaC2H2.1	Zubkov	Drought	Leaf	2.54371	TaC2H2.3	Drought&heat 6h	0.473347
TaC2H2.1	Zubkov	Drought	Root	4.5746	TaC2H2.3	Drought 1h	0.552893
TaC2H2.1	Zubkov	Drought&heat	Grain	1.31208	TaC2H2.3	Drought 6h	0.241296
TaC2H2.1	Zubkov	Drought&heat	Leaf	0.871945	TaC2H2.3	Heat 1h	1.41874
TaC2H2.1	Zubkov	Drought&heat	Root	4.14618	TaC2H2.3	Heat 6h	0.915624
TaC2H2.1	Zubkov	Heat	Grain	1.28971	TaC2H2.4	Control	1.97466
TaC2H2.1	Zubkov	Heat	Leaf	2.62341	TaC2H2.4	Drought&heat 1h	0.93847
TaC2H2.1	Zubkov	Heat	Root	4.59433	TaC2H2.4	Drought&heat 6h	2.62663
TaC2H2.2	Atay85	Control	Grain	0.596117	TaC2H2.4	Drought 1h	1.64279
TaC2H2.2	Atay85	Control	Leaf	0.478926	TaC2H2.4	Drought 6h	1.84324
TaC2H2.2	Atay85	Control	Root	1.62407	TaC2H2.4	Heat 1h	1.22796
TaC2H2.2	Atay85	Drought	Grain	1.20252	TaC2H2.4	Heat 6h	2.17348
TaC2H2.2	Atay85	Drought	Leaf	0.109882	TaC2H2.5	Control	0.028813
TaC2H2.2	Atay85	Drought	Root	0.474349	TaC2H2.5	Drought&heat 1h	0
TaC2H2.2	Atay85	Drought&heat	Grain	1.48888	TaC2H2.5	Drought&heat 6h	0.022673
TaC2H2.2	Atay85	Drought&heat	Leaf	0.975234	TaC2H2.5	Drought 1h	0.023748
TaC2H2.2	Atay85	Drought&heat	Root	1.39724	TaC2H2.5	Drought 6h	0.034985
TaC2H2.2	Atay85	Heat	Grain	0.334162	TaC2H2.5	Heat 1h	0
TaC2H2.2	Atay85	Heat	Leaf	0.66959	TaC2H2.5	Heat 6h	0.005104
TaC2H2.2	Atay85	Heat	Root	1.41773	TaC2H2.6	Control	0
TaC2H2.2	Zubkov	Control	Grain	0.681185	TaC2H2.6	Drought&heat 1h	0
TaC2H2.2	Zubkov	Control	Leaf	0.383171	TaC2H2.6	Drought&heat 6h	0
TaC2H2.2	Zubkov	Control	Root	0.462549	TaC2H2.6	Drought 1h	0.004798
TaC2H2.2	Zubkov	Drought	Grain	0.445898	TaC2H2.6	Drought 6h	0.813647
TaC2H2.2	Zubkov	Drought	Leaf	0.648806	TaC2H2.6	Heat 1h	0
TaC2H2.2	Zubkov	Drought	Root	0.531554	TaC2H2.6	Heat 6h	0
TaC2H2.2	Zubkov	Drought&heat	Grain	0.57131	TaC2H2.7	Control	0.045994
TaC2H2.2	Zubkov	Drought&heat	Leaf	0.284817	TaC2H2.7	Drought&heat 1h	0.012667
TaC2H2.2	Zubkov	Drought&heat	Root	1.01976	TaC2H2.7	Drought&heat 6h	0.04001
TaC2H2.2	Zubkov	Heat	Grain	0.325973	TaC2H2.7	Drought 1h	0.041056
TaC2H2.2	Zubkov	Heat	Leaf	0.643886	TaC2H2.7	Drought 6h	0.328993
TaC2H2.2	Zubkov	Heat	Root	1.09833	TaC2H2.7	Heat 1h	0.006505
TaC2H2.3	Atay85	Control	Grain	0.048131	TaC2H2.7	Heat 6h	0.023864
TaC2H2.3	Atay85	Control	Leaf	0	TaC2H2.8	Control	0.155693
TaC2H2.3	Atay85	Control	Root	0	TaC2H2.8	Drought&heat 1h	0
TaC2H2.3	Atay85	Drought	Grain	0.640119	TaC2H2.8	Drought&heat 6h	0.024494
TaC2H2.3	Atay85	Drought	Leaf	0	TaC2H2.8	Drought 1h	0.97362
TaC2H2.3	Atay85	Drought	Root	0	TaC2H2.8	Drought 6h	0.150359
TaC2H2.3	Atay85	Drought&heat	Grain	0.135062	TaC2H2.8	Heat 1h	0.021937
TaC2H2.3	Atay85	Drought&heat	Leaf	0.032037	TaC2H2.8	Heat 6h	0.123494
TaC2H2.3	Atay85	Drought&heat	Root	0	TaC2H2.9	Control	0.324792
TaC2H2.3	Atay85	Heat	Grain	0	TaC2H2.9	Drought&heat 1h	0.049212
TaC2H2.3	Atay85	Heat	Leaf	0	TaC2H2.9	Drought&heat 6h	0.105409
TaC2H2.3	Atay85	Heat	Root	0	TaC2H2.9	Drought 1h	0.952086
TaC2H2.3	Zubkov	Control	Grain	0	TaC2H2.9	Drought 6h	0.366291
TaC2H2.3	Zubkov	Control	Leaf	0	TaC2H2.9	Heat 1h	0.01496
TaC2H2.3	Zubkov	Control	Root	0.043556	TaC2H2.9	Heat 6h	0.153006
TaC2H2.3	Zubkov	Drought	Grain	0	TaC3HC4.1	Control	0.035775
TaC2H2.3	Zubkov	Drought	Leaf	0	TaC3HC4.1	Drought&heat 1h	0.034318
TaC2H2.3	Zubkov	Drought	Root	0.172427	TaC3HC4.1	Drought&heat 6h	0.043847
TaC2H2.3	Zubkov	Drought&heat	Grain	0	TaC3HC4.1	Drought 1h	0.016337
TaC2H2.3	Zubkov	Drought&heat	Leaf	0.011327	TaC3HC4.1	Drought 6h	0.003167
TaC2H2.3	Zubkov	Drought&heat	Root	0.142372	TaC3HC4.1	Heat 1h	0.033037
TaC2H2.3	Zubkov	Heat	Grain	0	TaC3HC4.1	Heat 6h	0.05187
TaC2H2.3	Zubkov	Heat	Leaf	0	TaC3HC4.10	Control	0.588171
TaC2H2.3	Zubkov	Heat	Root	0.345205	TaC3HC4.10	Drought&heat 1h	0.071452
TaC2H2.4	Atay85	Control	Grain	2.64085	TaC3HC4.10	Drought&heat 6h	0.298258
TaC2H2.4	Atay85	Control	Leaf	1.06722	TaC3HC4.10	Drought 1h	0.44465
TaC2H2.4	Atay85	Control	Root	2.73943	TaC3HC4.10	Drought 6h	0.36581
TaC2H2.4	Atay85	Drought	Grain	2.51208	TaC3HC4.10	Heat 1h	0.147373
TaC2H2.4	Atay85	Drought	Leaf	0.697713	TaC3HC4.10	Heat 6h	0.495521
TaC2H2.4	Atay85	Drought	Root	1.87442	TaC3HC4.11	Control	0.164416
TaC2H2.4	Atay85	Drought&heat	Grain	3.05139	TaC3HC4.11	Drought&heat 1h	0.085229
TaC2H2.4	Atay85	Drought&heat	Leaf	4.3035	TaC3HC4.11	Drought&heat 6h	0.144371
TaC2H2.4	Atay85	Drought&heat	Root	2.80705	TaC3HC4.11	Drought 1h	0.196746
TaC2H2.4	Atay85	Heat	Grain	1.1138	TaC3HC4.11	Drought 6h	0.190354
TaC2H2.4	Atay85	Heat	Leaf	1.46697	TaC3HC4.11	Heat 1h	0.141985
TaC2H2.4	Atay85	Heat	Root	3.1957	TaC3HC4.11	Heat 6h	0.121623
TaC2H2.4	Zubkov	Control	Grain	1.99906	TaC3HC4.12	Control	1.78664
TaC2H2.4	Zubkov	Control	Leaf	1.23343	TaC3HC4.12	Drought&heat 1h	0.714466
TaC2H2.4	Zubkov	Control	Root	1.48083	TaC3HC4.12	Drought&heat 6h	2.15512
TaC2H2.4	Zubkov	Drought	Grain	1.24435	TaC3HC4.12	Drought 1h	1.59288
TaC2H2.4	Zubkov	Drought	Leaf	1.89325	TaC3HC4.12	Drought 6h	1.50876
TaC2H2.4	Zubkov	Drought	Root	2.32037	TaC3HC4.12	Heat 1h	1.03049
TaC2H2.4	Zubkov	Drought&heat	Grain	0.97492	TaC3HC4.12	Heat 6h	2.0963
TaC2H2.4	Zubkov	Drought&heat	Leaf	0.586043	TaC3HC4.13	Control	0
TaC2H2.4	Zubkov	Drought&heat	Root	2.51456	TaC3HC4.13	Drought&heat 1h	0
TaC2H2.4	Zubkov	Heat	Grain	1.26796	TaC3HC4.13	Drought&heat 6h	0
TaC2H2.4	Zubkov	Heat	Leaf	1.66969	TaC3HC4.13	Drought 1h	0
TaC2H2.4	Zubkov	Heat	Root	2.81406	TaC3HC4.13	Drought 6h	0
TaC2H2.5	Atay85	Control	Grain	0.056254	TaC3HC4.13	Heat 1h	0
TaC2H2.5	Atay85	Control	Leaf	0	TaC3HC4.13	Heat 6h	0
TaC2H2.5	Atay85	Control	Root	0.03134	TaC3HC4.14	Control	1.69326
TaC2H2.5	Atay85	Drought	Grain	0	TaC3HC4.14	Drought&heat 1h	0.370138
TaC2H2.5	Atay85	Drought	Leaf	0	TaC3HC4.14	Drought&heat 6h	0.704808
TaC2H2.5	Atay85	Drought	Root	0	TaC3HC4.14	Drought 1h	1.51265
TaC2H2.5	Atay85	Drought&heat	Grain	0	TaC3HC4.14	Drought 6h	0.99547
TaC2H2.5	Atay85	Drought&heat	Leaf	0	TaC3HC4.14	Heat 1h	0.798542
TaC2H2.5	Atay85	Drought&heat	Root	0	TaC3HC4.14	Heat 6h	0.641265
TaC2H2.5	Atay85	Heat	Grain	0	TaC3HC4.15	Control	0
TaC2H2.5	Atay85	Heat	Leaf	0	TaC3HC4.15	Drought&heat 1h	0
TaC2H2.5	Atay85	Heat	Root	0	TaC3HC4.15	Drought&heat 6h	0
TaC2H2.5	Zubkov	Control	Grain	0.032786	TaC3HC4.15	Drought 1h	0
TaC2H2.5	Zubkov	Control	Leaf	0	TaC3HC4.15	Drought 6h	0
TaC2H2.5	Zubkov	Control	Root	0.038224	TaC3HC4.15	Heat 1h	0
TaC2H2.5	Zubkov	Drought	Grain	0	TaC3HC4.15	Heat 6h	0
TaC2H2.5	Zubkov	Drought	Leaf	0	TaC3HC4.16	Control	3.05875
TaC2H2.5	Zubkov	Drought	Root	0	TaC3HC4.16	Drought&heat 1h	0.807543
TaC2H2.5	Zubkov	Drought&heat	Grain	0	TaC3HC4.16	Drought&heat 6h	1.58961
TaC2H2.5	Zubkov	Drought&heat	Leaf	0	TaC3HC4.16	Drought 1h	2.72423
TaC2H2.5	Zubkov	Drought&heat	Root	0	TaC3HC4.16	Drought 6h	2.2953
TaC2H2.5	Zubkov	Heat	Grain	0	TaC3HC4.16	Heat 1h	1.10458
TaC2H2.5	Zubkov	Heat	Leaf	0	TaC3HC4.16	Heat 6h	1.69926
TaC2H2.5	Zubkov	Heat	Root	0	TaC3HC4.17	Control	0.081338
TaC2H2.6	Atay85	Control	Grain	0	TaC3HC4.17	Drought&heat 1h	0.401946
TaC2H2.6	Atay85	Control	Leaf	0	TaC3HC4.17	Drought&heat 6h	0.143874
TaC2H2.6	Atay85	Control	Root	0	TaC3HC4.17	Drought 1h	0.112824
TaC2H2.6	Atay85	Drought	Grain	0	TaC3HC4.17	Drought 6h	0.021969
TaC2H2.6	Atay85	Drought	Leaf	0	TaC3HC4.17	Heat 1h	0.410807
TaC2H2.6	Atay85	Drought	Root	0	TaC3HC4.17	Heat 6h	0.132732
TaC2H2.6	Atay85	Drought&heat	Grain	0	TaC3HC4.18	Control	1.38666
TaC2H2.6	Atay85	Drought&heat	Leaf	0	TaC3HC4.18	Drought&heat 1h	1.29586
TaC2H2.6	Atay85	Drought&heat	Root	0	TaC3HC4.18	Drought&heat 6h	1.03047
TaC2H2.6	Atay85	Heat	Grain	0	TaC3HC4.18	Drought 1h	2.22479
TaC2H2.6	Atay85	Heat	Leaf	0	TaC3HC4.18	Drought 6h	2.10827
TaC2H2.6	Atay85	Heat	Root	0	TaC3HC4.18	Heat 1h	1.23631
TaC2H2.6	Zubkov	Control	Grain	0.016393	TaC3HC4.18	Heat 6h	1.68945
TaC2H2.6	Zubkov	Control	Leaf	0	TaC3HC4.19	Control	0.267093
TaC2H2.6	Zubkov	Control	Root	0	TaC3HC4.19	Drought&heat 1h	0.393078
TaC2H2.6	Zubkov	Drought	Grain	0	TaC3HC4.19	Drought&heat 6h	0.278251
TaC2H2.6	Zubkov	Drought	Leaf	0	TaC3HC4.19	Drought 1h	0.260244
TaC2H2.6	Zubkov	Drought	Root	0	TaC3HC4.19	Drought 6h	0.201304
TaC2H2.6	Zubkov	Drought&heat	Grain	0.023421	TaC3HC4.19	Heat 1h	0.180082
TaC2H2.6	Zubkov	Drought&heat	Leaf	0.015929	TaC3HC4.19	Heat 6h	0.343755
TaC2H2.6	Zubkov	Drought&heat	Root	0	TaC3HC4.2	Control	1.33861
TaC2H2.6	Zubkov	Heat	Grain	0	TaC3HC4.2	Drought&heat 1h	0.903957
TaC2H2.6	Zubkov	Heat	Leaf	0	TaC3HC4.2	Drought&heat 6h	1.72012
TaC2H2.6	Zubkov	Heat	Root	0.030593	TaC3HC4.2	Drought 1h	1.94207
TaC2H2.7	Atay85	Control	Grain	0	TaC3HC4.2	Drought 6h	1.29359
TaC2H2.7	Atay85	Control	Leaf	0	TaC3HC4.2	Heat 1h	1.28485
TaC2H2.7	Atay85	Control	Root	0	TaC3HC4.2	Heat 6h	2.19416
TaC2H2.7	Atay85	Drought	Grain	0	TaC3HC4.20	Control	1.52169
TaC2H2.7	Atay85	Drought	Leaf	0	TaC3HC4.20	Drought&heat 1h	0.808564
TaC2H2.7	Atay85	Drought	Root	0	TaC3HC4.20	Drought&heat 6h	1.16917
TaC2H2.7	Atay85	Drought&heat	Grain	0	TaC3HC4.20	Drought 1h	1.51119
TaC2H2.7	Atay85	Drought&heat	Leaf	0	TaC3HC4.20	Drought 6h	1.89109
TaC2H2.7	Atay85	Drought&heat	Root	0.028516	TaC3HC4.20	Heat 1h	1.40515
TaC2H2.7	Atay85	Heat	Grain	0	TaC3HC4.20	Heat 6h	1.4405
TaC2H2.7	Atay85	Heat	Leaf	0	TaC3HC4.21	Control	0.59479
TaC2H2.7	Atay85	Heat	Root	0	TaC3HC4.21	Drought&heat 1h	0.445274
TaC2H2.7	Zubkov	Control	Grain	0.032528	TaC3HC4.21	Drought&heat 6h	0.580462
TaC2H2.7	Zubkov	Control	Leaf	0	TaC3HC4.21	Drought 1h	0.465005
TaC2H2.7	Zubkov	Control	Root	0	TaC3HC4.21	Drought 6h	0.591782
TaC2H2.7	Zubkov	Drought	Grain	0	TaC3HC4.21	Heat 1h	0.538876
TaC2H2.7	Zubkov	Drought	Leaf	0	TaC3HC4.21	Heat 6h	0.520512
TaC2H2.7	Zubkov	Drought	Root	0	TaC3HC4.22	Control	0.788727
TaC2H2.7	Zubkov	Drought&heat	Grain	0	TaC3HC4.22	Drought&heat 1h	0.794746
TaC2H2.7	Zubkov	Drought&heat	Leaf	0	TaC3HC4.22	Drought&heat 6h	2.97527
TaC2H2.7	Zubkov	Drought&heat	Root	0.029924	TaC3HC4.22	Drought 1h	1.07865
TaC2H2.7	Zubkov	Heat	Grain	0	TaC3HC4.22	Drought 6h	1.59869
TaC2H2.7	Zubkov	Heat	Leaf	0	TaC3HC4.22	Heat 1h	0.5105
TaC2H2.7	Zubkov	Heat	Root	0	TaC3HC4.22	Heat 6h	3.96183
TaC2H2.8	Atay85	Control	Grain	0.395103	TaC3HC4.23	Control	0.17563
TaC2H2.8	Atay85	Control	Leaf	0.041379	TaC3HC4.23	Drought&heat 1h	0.25916
TaC2H2.8	Atay85	Control	Root	0.45182	TaC3HC4.23	Drought&heat 6h	0.502003
TaC2H2.8	Atay85	Drought	Grain	0.619112	TaC3HC4.23	Drought 1h	0.209991
TaC2H2.8	Atay85	Drought	Leaf	0.015852	TaC3HC4.23	Drought 6h	0.233577
TaC2H2.8	Atay85	Drought	Root	0.333532	TaC3HC4.23	Heat 1h	0.144735
TaC2H2.8	Atay85	Drought&heat	Grain	0.521909	TaC3HC4.23	Heat 6h	0.456987
TaC2H2.8	Atay85	Drought&heat	Leaf	0.480421	TaC3HC4.24	Control	0.670712
TaC2H2.8	Atay85	Drought&heat	Root	0.37108	TaC3HC4.24	Drought&heat 1h	0.441223
TaC2H2.8	Atay85	Heat	Grain	0.153153	TaC3HC4.24	Drought&heat 6h	0.860718
TaC2H2.8	Atay85	Heat	Leaf	0.361881	TaC3HC4.24	Drought 1h	0.624024
TaC2H2.8	Atay85	Heat	Root	0.340969	TaC3HC4.24	Drought 6h	0.674286
TaC2H2.8	Zubkov	Control	Grain	0.101238	TaC3HC4.24	Heat 1h	0.506649
TaC2H2.8	Zubkov	Control	Leaf	0.085404	TaC3HC4.24	Heat 6h	0.714605
TaC2H2.8	Zubkov	Control	Root	0.251508	TaC3HC4.25	Control	0.761504
TaC2H2.8	Zubkov	Drought	Grain	0.036275	TaC3HC4.25	Drought&heat 1h	0.31067
TaC2H2.8	Zubkov	Drought	Leaf	0.017732	TaC3HC4.25	Drought&heat 6h	0.408559
TaC2H2.8	Zubkov	Drought	Root	0.276958	TaC3HC4.25	Drought 1h	0.562947
TaC2H2.8	Zubkov	Drought&heat	Grain	0.075598	TaC3HC4.25	Drought 6h	0.302556
TaC2H2.8	Zubkov	Drought&heat	Leaf	0.128537	TaC3HC4.25	Heat 1h	0.843778
TaC2H2.8	Zubkov	Drought&heat	Root	0.454882	TaC3HC4.25	Heat 6h	0.535953
TaC2H2.8	Zubkov	Heat	Grain	0.094111	TaC3HC4.26	Control	0.860299
TaC2H2.8	Zubkov	Heat	Leaf	0.166134	TaC3HC4.26	Drought&heat 1h	0.46124
TaC2H2.8	Zubkov	Heat	Root	0.817808	TaC3HC4.26	Drought&heat 6h	1.52232
TaC2H2.9	Atay85	Control	Grain	0.579402	TaC3HC4.26	Drought 1h	1.63867
TaC2H2.9	Atay85	Control	Leaf	0.033415	TaC3HC4.26	Drought 6h	1.7067
TaC2H2.9	Atay85	Control	Root	0.277711	TaC3HC4.26	Heat 1h	0.481959
TaC2H2.9	Atay85	Drought	Grain	0.819692	TaC3HC4.26	Heat 6h	1.93083
TaC2H2.9	Atay85	Drought	Leaf	0.02448	TaC3HC4.27	Control	0.030662
TaC2H2.9	Atay85	Drought	Root	0.655531	TaC3HC4.27	Drought&heat 1h	0.018888
TaC2H2.9	Atay85	Drought&heat	Grain	0.286686	TaC3HC4.27	Drought&heat 6h	0.046341
TaC2H2.9	Atay85	Drought&heat	Leaf	0.5879	TaC3HC4.27	Drought 1h	0.048572
TaC2H2.9	Atay85	Drought&heat	Root	0.477536	TaC3HC4.27	Drought 6h	0.009028
TaC2H2.9	Atay85	Heat	Grain	0.189206	TaC3HC4.27	Heat 1h	0.02872
TaC2H2.9	Atay85	Heat	Leaf	0.089928	TaC3HC4.27	Heat 6h	0.025813
TaC2H2.9	Atay85	Heat	Root	1.17137	TaC3HC4.28	Control	0.934261
TaC2H2.9	Zubkov	Control	Grain	0.041035	TaC3HC4.28	Drought&heat 1h	0.3923
TaC2H2.9	Zubkov	Control	Leaf	0.073468	TaC3HC4.28	Drought&heat 6h	0.605816
TaC2H2.9	Zubkov	Control	Root	0.359576	TaC3HC4.28	Drought 1h	1.11536
TaC2H2.9	Zubkov	Drought	Grain	0.017482	TaC3HC4.28	Drought 6h	1.02644
TaC2H2.9	Zubkov	Drought	Leaf	0.059324	TaC3HC4.28	Heat 1h	0.931893
TaC2H2.9	Zubkov	Drought	Root	1.3132	TaC3HC4.28	Heat 6h	0.859233
TaC2H2.9	Zubkov	Drought&heat	Grain	0.025943	TaC3HC4.29	Control	1.11137
TaC2H2.9	Zubkov	Drought&heat	Leaf	0.052932	TaC3HC4.29	Drought&heat 1h	0.733129
TaC2H2.9	Zubkov	Drought&heat	Root	0.789682	TaC3HC4.29	Drought&heat 6h	1.26536
TaC2H2.9	Zubkov	Heat	Grain	0.063612	TaC3HC4.29	Drought 1h	0.934168
TaC2H2.9	Zubkov	Heat	Leaf	0.017104	TaC3HC4.29	Drought 6h	1.07737
TaC2H2.9	Zubkov	Heat	Root	1.00495	TaC3HC4.29	Heat 1h	1.12675
TaC3HC4.1	Atay85	Control	Grain	4.17482	TaC3HC4.29	Heat 6h	1.2806
TaC3HC4.1	Atay85	Control	Leaf	0.25623	TaC3HC4.3	Control	0.340274
TaC3HC4.1	Atay85	Control	Root	3.54692	TaC3HC4.3	Drought&heat 1h	0.109823
TaC3HC4.1	Atay85	Drought	Grain	3.59084	TaC3HC4.3	Drought&heat 6h	0.350734
TaC3HC4.1	Atay85	Drought	Leaf	0.12625	TaC3HC4.3	Drought 1h	0.375793
TaC3HC4.1	Atay85	Drought	Root	3.32287	TaC3HC4.3	Drought 6h	0.173531
TaC3HC4.1	Atay85	Drought&heat	Grain	2.29578	TaC3HC4.3	Heat 1h	0.241388
TaC3HC4.1	Atay85	Drought&heat	Leaf	3.86769	TaC3HC4.3	Heat 6h	0.392451
TaC3HC4.1	Atay85	Drought&heat	Root	2.98427	TaC3HC4.30	Control	1.67117
TaC3HC4.1	Atay85	Heat	Grain	1.00327	TaC3HC4.30	Drought&heat 1h	0.159886
TaC3HC4.1	Atay85	Heat	Leaf	0.122795	TaC3HC4.30	Drought&heat 6h	0.978688
TaC3HC4.1	Atay85	Heat	Root	4.67993	TaC3HC4.30	Drought 1h	0.865653
TaC3HC4.1	Zubkov	Control	Grain	0.608996	TaC3HC4.30	Drought 6h	0.208463
TaC3HC4.1	Zubkov	Control	Leaf	0.271037	TaC3HC4.30	Heat 1h	0.531905
TaC3HC4.1	Zubkov	Control	Root	2.32583	TaC3HC4.30	Heat 6h	3.05223
TaC3HC4.1	Zubkov	Drought	Grain	0.154307	TaC3HC4.31	Control	2.85419
TaC3HC4.1	Zubkov	Drought	Leaf	0.437494	TaC3HC4.31	Drought&heat 1h	1.36747
TaC3HC4.1	Zubkov	Drought	Root	3.43236	TaC3HC4.31	Drought&heat 6h	5.53704
TaC3HC4.1	Zubkov	Drought&heat	Grain	0.273304	TaC3HC4.31	Drought 1h	2.86535
TaC3HC4.1	Zubkov	Drought&heat	Leaf	0.102152	TaC3HC4.31	Drought 6h	3.46097
TaC3HC4.1	Zubkov	Drought&heat	Root	4.11684	TaC3HC4.31	Heat 1h	1.0776
TaC3HC4.1	Zubkov	Heat	Grain	0.259681	TaC3HC4.31	Heat 6h	5.01803
TaC3HC4.1	Zubkov	Heat	Leaf	0.241503	TaC3HC4.32	Control	1.47147
TaC3HC4.1	Zubkov	Heat	Root	3.12633	TaC3HC4.32	Drought&heat 1h	0.086836
TaC3HC4.10	Atay85	Control	Grain	0.939009	TaC3HC4.32	Drought&heat 6h	0.355035
TaC3HC4.10	Atay85	Control	Leaf	0.478189	TaC3HC4.32	Drought 1h	0.919731
TaC3HC4.10	Atay85	Control	Root	4.58287	TaC3HC4.32	Drought 6h	0.277349
TaC3HC4.10	Atay85	Drought	Grain	1.27259	TaC3HC4.32	Heat 1h	0.337709
TaC3HC4.10	Atay85	Drought	Leaf	0.294779	TaC3HC4.32	Heat 6h	0.901062
TaC3HC4.10	Atay85	Drought	Root	4.55825	TaC3HC4.33	Control	2.63164
TaC3HC4.10	Atay85	Drought&heat	Grain	4.28305	TaC3HC4.33	Drought&heat 1h	1.79321
TaC3HC4.10	Atay85	Drought&heat	Leaf	2.04016	TaC3HC4.33	Drought&heat 6h	4.15299
TaC3HC4.10	Atay85	Drought&heat	Root	2.62169	TaC3HC4.33	Drought 1h	2.52661
TaC3HC4.10	Atay85	Heat	Grain	2.4565	TaC3HC4.33	Drought 6h	2.67329
TaC3HC4.10	Atay85	Heat	Leaf	0.882116	TaC3HC4.33	Heat 1h	1.24798
TaC3HC4.10	Atay85	Heat	Root	1.53843	TaC3HC4.33	Heat 6h	4.24469
TaC3HC4.10	Zubkov	Control	Grain	1.00625	TaC3HC4.34	Control	1.64602
TaC3HC4.10	Zubkov	Control	Leaf	0.816963	TaC3HC4.34	Drought&heat 1h	0.57774
TaC3HC4.10	Zubkov	Control	Root	0.563872	TaC3HC4.34	Drought&heat 6h	1.33875
TaC3HC4.10	Zubkov	Drought	Grain	0.525865	TaC3HC4.34	Drought 1h	1.32201
TaC3HC4.10	Zubkov	Drought	Leaf	0.855752	TaC3HC4.34	Drought 6h	0.222716
TaC3HC4.10	Zubkov	Drought	Root	2.34216	TaC3HC4.34	Heat 1h	1.35515
TaC3HC4.10	Zubkov	Drought&heat	Grain	1.02144	TaC3HC4.34	Heat 6h	3.76684
TaC3HC4.10	Zubkov	Drought&heat	Leaf	0.363389	TaC3HC4.35	Control	4.25085
TaC3HC4.10	Zubkov	Drought&heat	Root	1.09837	TaC3HC4.35	Drought&heat 1h	1.74641
TaC3HC4.10	Zubkov	Heat	Grain	0.551465	TaC3HC4.35	Drought&heat 6h	6.67045
TaC3HC4.10	Zubkov	Heat	Leaf	0.547657	TaC3HC4.35	Drought 1h	3.93404
TaC3HC4.10	Zubkov	Heat	Root	1.06282	TaC3HC4.35	Drought 6h	4.36346
TaC3HC4.11	Atay85	Control	Grain	0	TaC3HC4.35	Heat 1h	1.48089
TaC3HC4.11	Atay85	Control	Leaf	0	TaC3HC4.35	Heat 6h	5.67928
TaC3HC4.11	Atay85	Control	Root	0	TaC3HC4.36	Control	5.12611
TaC3HC4.11	Atay85	Drought	Grain	0	TaC3HC4.36	Drought&heat 1h	0.744063
TaC3HC4.11	Atay85	Drought	Leaf	0	TaC3HC4.36	Drought&heat 6h	2.50295
TaC3HC4.11	Atay85	Drought	Root	0	TaC3HC4.36	Drought 1h	5.34515
TaC3HC4.11	Atay85	Drought&heat	Grain	0	TaC3HC4.36	Drought 6h	5.50265
TaC3HC4.11	Atay85	Drought&heat	Leaf	0	TaC3HC4.36	Heat 1h	0.953524
TaC3HC4.11	Atay85	Drought&heat	Root	0	TaC3HC4.36	Heat 6h	3.04173
TaC3HC4.11	Atay85	Heat	Grain	0	TaC3HC4.37	Control	3.73898
TaC3HC4.11	Atay85	Heat	Leaf	0.11774	TaC3HC4.37	Drought&heat 1h	0.548026
TaC3HC4.11	Atay85	Heat	Root	0	TaC3HC4.37	Drought&heat 6h	2.59362
TaC3HC4.11	Zubkov	Control	Grain	0	TaC3HC4.37	Drought 1h	3.52207
TaC3HC4.11	Zubkov	Control	Leaf	0	TaC3HC4.37	Drought 6h	3.90836
TaC3HC4.11	Zubkov	Control	Root	0	TaC3HC4.37	Heat 1h	0.666837
TaC3HC4.11	Zubkov	Drought	Grain	0	TaC3HC4.37	Heat 6h	3.46548
TaC3HC4.11	Zubkov	Drought	Leaf	0	TaC3HC4.38	Control	3.33285
TaC3HC4.11	Zubkov	Drought	Root	0	TaC3HC4.38	Drought&heat 1h	1.82271
TaC3HC4.11	Zubkov	Drought&heat	Grain	0	TaC3HC4.38	Drought&heat 6h	2.58243
TaC3HC4.11	Zubkov	Drought&heat	Leaf	0	TaC3HC4.38	Drought 1h	3.4306
TaC3HC4.11	Zubkov	Drought&heat	Root	0	TaC3HC4.38	Drought 6h	3.55202
TaC3HC4.11	Zubkov	Heat	Grain	0	TaC3HC4.38	Heat 1h	2.05205
TaC3HC4.11	Zubkov	Heat	Leaf	0	TaC3HC4.38	Heat 6h	3.65967
TaC3HC4.11	Zubkov	Heat	Root	0	TaC3HC4.4	Control	6.96906
TaC3HC4.12	Atay85	Control	Grain	2.95072	TaC3HC4.4	Drought&heat 1h	2.43742
TaC3HC4.12	Atay85	Control	Leaf	0.767708	TaC3HC4.4	Drought&heat 6h	9.85445
TaC3HC4.12	Atay85	Control	Root	3.50762	TaC3HC4.4	Drought 1h	4.33155
TaC3HC4.12	Atay85	Drought	Grain	2.82828	TaC3HC4.4	Drought 6h	3.91283
TaC3HC4.12	Atay85	Drought	Leaf	0.448082	TaC3HC4.4	Heat 1h	4.61753
TaC3HC4.12	Atay85	Drought	Root	3.69535	TaC3HC4.4	Heat 6h	15.0026
TaC3HC4.12	Atay85	Drought&heat	Grain	2.55852	TaC3HC4.5	Control	9.01651
TaC3HC4.12	Atay85	Drought&heat	Leaf	1.75758	TaC3HC4.5	Drought&heat 1h	2.70837
TaC3HC4.12	Atay85	Drought&heat	Root	3.44354	TaC3HC4.5	Drought&heat 6h	7.94497
TaC3HC4.12	Atay85	Heat	Grain	1.14518	TaC3HC4.5	Drought 1h	7.76825
TaC3HC4.12	Atay85	Heat	Leaf	0.901674	TaC3HC4.5	Drought 6h	2.70816
TaC3HC4.12	Atay85	Heat	Root	1.66751	TaC3HC4.5	Heat 1h	5.11915
TaC3HC4.12	Zubkov	Control	Grain	1.33394	TaC3HC4.5	Heat 6h	14.5828
TaC3HC4.12	Zubkov	Control	Leaf	0.772038	TaC3HC4.6	Control	9.69993
TaC3HC4.12	Zubkov	Control	Root	1.46549	TaC3HC4.6	Drought&heat 1h	3.33792
TaC3HC4.12	Zubkov	Drought	Grain	0.744666	TaC3HC4.6	Drought&heat 6h	15.373
TaC3HC4.12	Zubkov	Drought	Leaf	1.12833	TaC3HC4.6	Drought 1h	6.22814
TaC3HC4.12	Zubkov	Drought	Root	3.07563	TaC3HC4.6	Drought 6h	4.19783
TaC3HC4.12	Zubkov	Drought&heat	Grain	0.865158	TaC3HC4.6	Heat 1h	5.93712
TaC3HC4.12	Zubkov	Drought&heat	Leaf	0.332758	TaC3HC4.6	Heat 6h	27.0911
TaC3HC4.12	Zubkov	Drought&heat	Root	2.31291	TaC3HC4.7	Control	1.69867
TaC3HC4.12	Zubkov	Heat	Grain	0.790886	TaC3HC4.7	Drought&heat 1h	0.34419
TaC3HC4.12	Zubkov	Heat	Leaf	1.0992	TaC3HC4.7	Drought&heat 6h	2.09602
TaC3HC4.12	Zubkov	Heat	Root	2.64378	TaC3HC4.7	Drought 1h	1.35132
TaC3HC4.13	Atay85	Control	Grain	0	TaC3HC4.7	Drought 6h	1.19116
TaC3HC4.13	Atay85	Control	Leaf	0	TaC3HC4.7	Heat 1h	0.615678
TaC3HC4.13	Atay85	Control	Root	0	TaC3HC4.7	Heat 6h	2.26862
TaC3HC4.13	Atay85	Drought	Grain	0	TaC3HC4.8	Control	2.47146
TaC3HC4.13	Atay85	Drought	Leaf	0	TaC3HC4.8	Drought&heat 1h	0.478795
TaC3HC4.13	Atay85	Drought	Root	0	TaC3HC4.8	Drought&heat 6h	1.12808
TaC3HC4.13	Atay85	Drought&heat	Grain	0	TaC3HC4.8	Drought 1h	2.02424
TaC3HC4.13	Atay85	Drought&heat	Leaf	0	TaC3HC4.8	Drought 6h	1.49841
TaC3HC4.13	Atay85	Drought&heat	Root	0	TaC3HC4.8	Heat 1h	0.965745
TaC3HC4.13	Atay85	Heat	Grain	0	TaC3HC4.8	Heat 6h	1.49297
TaC3HC4.13	Atay85	Heat	Leaf	0	TaC3HC4.9	Control	2.53915
TaC3HC4.13	Atay85	Heat	Root	0	TaC3HC4.9	Drought&heat 1h	0.860974
TaC3HC4.13	Zubkov	Control	Grain	0	TaC3HC4.9	Drought&heat 6h	5.7208
TaC3HC4.13	Zubkov	Control	Leaf	0	TaC3HC4.9	Drought 1h	1.81258
TaC3HC4.13	Zubkov	Control	Root	0	TaC3HC4.9	Drought 6h	1.84478
TaC3HC4.13	Zubkov	Drought	Grain	0	TaC3HC4.9	Heat 1h	0.975078
TaC3HC4.13	Zubkov	Drought	Leaf	0	TaC3HC4.9	Heat 6h	5.24687
TaC3HC4.13	Zubkov	Drought	Root	0	TaCCCH.1	Control	6.48309
TaC3HC4.13	Zubkov	Drought&heat	Grain	0	TaCCCH.1	Drought&heat 1h	10.4553
TaC3HC4.13	Zubkov	Drought&heat	Leaf	0	TaCCCH.1	Drought&heat 6h	14.5081
TaC3HC4.13	Zubkov	Drought&heat	Root	0	TaCCCH.1	Drought 1h	15.0643
TaC3HC4.13	Zubkov	Heat	Grain	0	TaCCCH.1	Drought 6h	7.18246
TaC3HC4.13	Zubkov	Heat	Leaf	0	TaCCCH.1	Heat 1h	13.1239
TaC3HC4.13	Zubkov	Heat	Root	0	TaCCCH.1	Heat 6h	14.9197
TaC3HC4.14	Atay85	Control	Grain	2.05863	TaCCCH.10	Control	0.008979
TaC3HC4.14	Atay85	Control	Leaf	0.913563	TaCCCH.10	Drought&heat 1h	0.006392
TaC3HC4.14	Atay85	Control	Root	4.99641	TaCCCH.10	Drought&heat 6h	0
TaC3HC4.14	Atay85	Drought	Grain	2.87888	TaCCCH.10	Drought 1h	0.003113
TaC3HC4.14	Atay85	Drought	Leaf	0.46501	TaCCCH.10	Drought 6h	0
TaC3HC4.14	Atay85	Drought	Root	3.58738	TaCCCH.10	Heat 1h	0.006801
TaC3HC4.14	Atay85	Drought&heat	Grain	3.33929	TaCCCH.10	Heat 6h	0
TaC3HC4.14	Atay85	Drought&heat	Leaf	1.39078	TaCCCH.11	Control	0
TaC3HC4.14	Atay85	Drought&heat	Root	2.33068	TaCCCH.11	Drought&heat 1h	0.023007
TaC3HC4.14	Atay85	Heat	Grain	1.61348	TaCCCH.11	Drought&heat 6h	0
TaC3HC4.14	Atay85	Heat	Leaf	0.893467	TaCCCH.11	Drought 1h	0
TaC3HC4.14	Atay85	Heat	Root	1.09771	TaCCCH.11	Drought 6h	0
TaC3HC4.14	Zubkov	Control	Grain	1.90948	TaCCCH.11	Heat 1h	0.023937
TaC3HC4.14	Zubkov	Control	Leaf	1.03586	TaCCCH.11	Heat 6h	0
TaC3HC4.14	Zubkov	Control	Root	0.9316	TaCCCH.12	Control	0.25373
TaC3HC4.14	Zubkov	Drought	Grain	0.687878	TaCCCH.12	Drought&heat 1h	0.208628
TaC3HC4.14	Zubkov	Drought	Leaf	1.69426	TaCCCH.12	Drought&heat 6h	0.068753
TaC3HC4.14	Zubkov	Drought	Root	3.03299	TaCCCH.12	Drought 1h	0.216135
TaC3HC4.14	Zubkov	Drought&heat	Grain	1.35761	TaCCCH.12	Drought 6h	0.446895
TaC3HC4.14	Zubkov	Drought&heat	Leaf	0.339941	TaCCCH.12	Heat 1h	0.117193
TaC3HC4.14	Zubkov	Drought&heat	Root	1.88132	TaCCCH.12	Heat 6h	0.099881
TaC3HC4.14	Zubkov	Heat	Grain	0.985801	TaCCCH.13	Control	10.5401
TaC3HC4.14	Zubkov	Heat	Leaf	0.89884	TaCCCH.13	Drought&heat 1h	7.42457
TaC3HC4.14	Zubkov	Heat	Root	2.72386	TaCCCH.13	Drought&heat 6h	15.1802
TaC3HC4.15	Atay85	Control	Grain	0	TaCCCH.13	Drought 1h	12.2275
TaC3HC4.15	Atay85	Control	Leaf	0	TaCCCH.13	Drought 6h	14.734
TaC3HC4.15	Atay85	Control	Root	0	TaCCCH.13	Heat 1h	7.18639
TaC3HC4.15	Atay85	Drought	Grain	0	TaCCCH.13	Heat 6h	17.7504
TaC3HC4.15	Atay85	Drought	Leaf	0	TaCCCH.14	Control	0.004457
TaC3HC4.15	Atay85	Drought	Root	0	TaCCCH.14	Drought&heat 1h	0.63295
TaC3HC4.15	Atay85	Drought&heat	Grain	0.681223	TaCCCH.14	Drought&heat 6h	0.011441
TaC3HC4.15	Atay85	Drought&heat	Leaf	0	TaCCCH.14	Drought 1h	0.015374
TaC3HC4.15	Atay85	Drought&heat	Root	0	TaCCCH.14	Drought 6h	0.089381
TaC3HC4.15	Atay85	Heat	Grain	0	TaCCCH.14	Heat 1h	0.50572
TaC3HC4.15	Atay85	Heat	Leaf	0.06746	TaCCCH.14	Heat 6h	0
TaC3HC4.15	Atay85	Heat	Root	0	TaCCCH.15	Control	0.164299
TaC3HC4.15	Zubkov	Control	Grain	0	TaCCCH.15	Drought&heat 1h	0.199798
TaC3HC4.15	Zubkov	Control	Leaf	0	TaCCCH.15	Drought&heat 6h	0.84134
TaC3HC4.15	Zubkov	Control	Root	0	TaCCCH.15	Drought 1h	0.203129
TaC3HC4.15	Zubkov	Drought	Grain	0	TaCCCH.15	Drought 6h	0.2975
TaC3HC4.15	Zubkov	Drought	Leaf	0	TaCCCH.15	Heat 1h	0.1857
TaC3HC4.15	Zubkov	Drought	Root	0	TaCCCH.15	Heat 6h	1.0015
TaC3HC4.15	Zubkov	Drought&heat	Grain	0	TaCCCH.16	Control	0.70037
TaC3HC4.15	Zubkov	Drought&heat	Leaf	0	TaCCCH.16	Drought&heat 1h	0.181427
TaC3HC4.15	Zubkov	Drought&heat	Root	0	TaCCCH.16	Drought&heat 6h	0.67815
TaC3HC4.15	Zubkov	Heat	Grain	0	TaCCCH.16	Drought 1h	0.599422
TaC3HC4.15	Zubkov	Heat	Leaf	0.09426	TaCCCH.16	Drought 6h	0.535358
TaC3HC4.15	Zubkov	Heat	Root	0	TaCCCH.16	Heat 1h	0.616548
TaC3HC4.16	Atay85	Control	Grain	3.74001	TaCCCH.16	Heat 6h	0.572641
TaC3HC4.16	Atay85	Control	Leaf	1.2248	TaCCCH.17	Control	13.048
TaC3HC4.16	Atay85	Control	Root	6.11158	TaCCCH.17	Drought&heat 1h	43.9699
TaC3HC4.16	Atay85	Drought	Grain	4.79304	TaCCCH.17	Drought&heat 6h	46.8286
TaC3HC4.16	Atay85	Drought	Leaf	1.03523	TaCCCH.17	Drought 1h	48.5479
TaC3HC4.16	Atay85	Drought	Root	6.38805	TaCCCH.17	Drought 6h	23.9912
TaC3HC4.16	Atay85	Drought&heat	Grain	4.07153	TaCCCH.17	Heat 1h	65.2302
TaC3HC4.16	Atay85	Drought&heat	Leaf	2.40986	TaCCCH.17	Heat 6h	62.8088
TaC3HC4.16	Atay85	Drought&heat	Root	4.83237	TaCCCH.18	Control	0.024282
TaC3HC4.16	Atay85	Heat	Grain	2.0924	TaCCCH.18	Drought&heat 1h	0.017969
TaC3HC4.16	Atay85	Heat	Leaf	2.17567	TaCCCH.18	Drought&heat 6h	0.067595
TaC3HC4.16	Atay85	Heat	Root	2.89529	TaCCCH.18	Drought 1h	0.114632
TaC3HC4.16	Zubkov	Control	Grain	3.08627	TaCCCH.18	Drought 6h	0.805311
TaC3HC4.16	Zubkov	Control	Leaf	2.01726	TaCCCH.18	Heat 1h	0.036575
TaC3HC4.16	Zubkov	Control	Root	1.35411	TaCCCH.18	Heat 6h	0
TaC3HC4.16	Zubkov	Drought	Grain	1.59502	TaCCCH.19	Control	16.6289
TaC3HC4.16	Zubkov	Drought	Leaf	2.17909	TaCCCH.19	Drought&heat 1h	10.5213
TaC3HC4.16	Zubkov	Drought	Root	4.59097	TaCCCH.19	Drought&heat 6h	21.5998
TaC3HC4.16	Zubkov	Drought&heat	Grain	2.38659	TaCCCH.19	Drought 1h	17.9573
TaC3HC4.16	Zubkov	Drought&heat	Leaf	0.651464	TaCCCH.19	Drought 6h	22.2601
TaC3HC4.16	Zubkov	Drought&heat	Root	3.28096	TaCCCH.19	Heat 1h	11.6504
TaC3HC4.16	Zubkov	Heat	Grain	1.81636	TaCCCH.19	Heat 6h	25.3427
TaC3HC4.16	Zubkov	Heat	Leaf	2.38775	TaCCCH.2	Control	0
TaC3HC4.16	Zubkov	Heat	Root	4.3491	TaCCCH.2	Drought&heat 1h	0
TaC3HC4.17	Atay85	Control	Grain	0	TaCCCH.2	Drought&heat 6h	0
TaC3HC4.17	Atay85	Control	Leaf	0	TaCCCH.2	Drought 1h	0
TaC3HC4.17	Atay85	Control	Root	0	TaCCCH.2	Drought 6h	0
TaC3HC4.17	Atay85	Drought	Grain	0	TaCCCH.2	Heat 1h	0
TaC3HC4.17	Atay85	Drought	Leaf	0	TaCCCH.2	Heat 6h	0
TaC3HC4.17	Atay85	Drought	Root	0.168969	TaCCCH.20	Control	0.016368
TaC3HC4.17	Atay85	Drought&heat	Grain	0	TaCCCH.20	Drought&heat 1h	0.059913
TaC3HC4.17	Atay85	Drought&heat	Leaf	0.108509	TaCCCH.20	Drought&heat 6h	0.030328
TaC3HC4.17	Atay85	Drought&heat	Root	0.057442	TaCCCH.20	Drought 1h	0.052366
TaC3HC4.17	Atay85	Heat	Grain	0.056898	TaCCCH.20	Drought 6h	0.072997
TaC3HC4.17	Atay85	Heat	Leaf	0.192465	TaCCCH.20	Heat 1h	0.249509
TaC3HC4.17	Atay85	Heat	Root	0.155484	TaCCCH.20	Heat 6h	0.033066
TaC3HC4.17	Zubkov	Control	Grain	0.032762	TaCCCH.21	Control	0.032449
TaC3HC4.17	Zubkov	Control	Leaf	0	TaCCCH.21	Drought&heat 1h	0.081218
TaC3HC4.17	Zubkov	Control	Root	0	TaCCCH.21	Drought&heat 6h	0.071096
TaC3HC4.17	Zubkov	Drought	Grain	0	TaCCCH.21	Drought 1h	0
TaC3HC4.17	Zubkov	Drought	Leaf	0	TaCCCH.21	Drought 6h	0.033778
TaC3HC4.17	Zubkov	Drought	Root	0	TaCCCH.21	Heat 1h	0.052548
TaC3HC4.17	Zubkov	Drought&heat	Grain	0.046809	TaCCCH.21	Heat 6h	0.158758
TaC3HC4.17	Zubkov	Drought&heat	Leaf	0	TaCCCH.22	Control	0.016238
TaC3HC4.17	Zubkov	Drought&heat	Root	0	TaCCCH.22	Drought&heat 1h	0.029731
TaC3HC4.17	Zubkov	Heat	Grain	0	TaCCCH.22	Drought&heat 6h	0.062189
TaC3HC4.17	Zubkov	Heat	Leaf	0	TaCCCH.22	Drought 1h	0.021393
TaC3HC4.17	Zubkov	Heat	Root	0.061142	TaCCCH.22	Drought 6h	0.024968
TaC3HC4.18	Atay85	Control	Grain	4.07127	TaCCCH.22	Heat 1h	0.078629
TaC3HC4.18	Atay85	Control	Leaf	0.935709	TaCCCH.22	Heat 6h	0.043292
TaC3HC4.18	Atay85	Control	Root	3.16518	TaCCCH.23	Control	2.66502
TaC3HC4.18	Atay85	Drought	Grain	5.59707	TaCCCH.23	Drought&heat 1h	5.91121
TaC3HC4.18	Atay85	Drought	Leaf	0.706184	TaCCCH.23	Drought&heat 6h	6.56632
TaC3HC4.18	Atay85	Drought	Root	5.46036	TaCCCH.23	Drought 1h	10.4121
TaC3HC4.18	Atay85	Drought&heat	Grain	2.84847	TaCCCH.23	Drought 6h	4.46952
TaC3HC4.18	Atay85	Drought&heat	Leaf	3.57785	TaCCCH.23	Heat 1h	3.82395
TaC3HC4.18	Atay85	Drought&heat	Root	5.46626	TaCCCH.23	Heat 6h	8.08086
TaC3HC4.18	Atay85	Heat	Grain	1.31969	TaCCCH.24	Control	4.30668
TaC3HC4.18	Atay85	Heat	Leaf	1.61502	TaCCCH.24	Drought&heat 1h	5.9141
TaC3HC4.18	Atay85	Heat	Root	3.18502	TaCCCH.24	Drought&heat 6h	8.23253
TaC3HC4.18	Zubkov	Control	Grain	2.12136	TaCCCH.24	Drought 1h	4.93372
TaC3HC4.18	Zubkov	Control	Leaf	0.959827	TaCCCH.24	Drought 6h	10.0354
TaC3HC4.18	Zubkov	Control	Root	1.83005	TaCCCH.24	Heat 1h	7.40607
TaC3HC4.18	Zubkov	Drought	Grain	2.29399	TaCCCH.24	Heat 6h	13.1307
TaC3HC4.18	Zubkov	Drought	Leaf	1.77231	TaCCCH.25	Control	0.046946
TaC3HC4.18	Zubkov	Drought	Root	3.98477	TaCCCH.25	Drought&heat 1h	0.006234
TaC3HC4.18	Zubkov	Drought&heat	Grain	1.52001	TaCCCH.25	Drought&heat 6h	0.018554
TaC3HC4.18	Zubkov	Drought&heat	Leaf	1.12696	TaCCCH.25	Drought 1h	0.045458
TaC3HC4.18	Zubkov	Drought&heat	Root	5.18119	TaCCCH.25	Drought 6h	0.010242
TaC3HC4.18	Zubkov	Heat	Grain	0.867657	TaCCCH.25	Heat 1h	0.01281
TaC3HC4.18	Zubkov	Heat	Leaf	2.49505	TaCCCH.25	Heat 6h	0.040237
TaC3HC4.18	Zubkov	Heat	Root	5.44243	TaCCCH.26	Control	2.18026
TaC3HC4.19	Atay85	Control	Grain	0	TaCCCH.26	Drought&heat 1h	3.95742
TaC3HC4.19	Atay85	Control	Leaf	0.310127	TaCCCH.26	Drought&heat 6h	5.51258
TaC3HC4.19	Atay85	Control	Root	0.315779	TaCCCH.26	Drought 1h	7.06613
TaC3HC4.19	Atay85	Drought	Grain	0.510408	TaCCCH.26	Drought 6h	3.71498
TaC3HC4.19	Atay85	Drought	Leaf	0.188382	TaCCCH.26	Heat 1h	2.64413
TaC3HC4.19	Atay85	Drought	Root	0.058512	TaCCCH.26	Heat 6h	7.74645
TaC3HC4.19	Atay85	Drought&heat	Grain	0.215865	TaCCCH.27	Control	1.88807
TaC3HC4.19	Atay85	Drought&heat	Leaf	0.440511	TaCCCH.27	Drought&heat 1h	0.735106
TaC3HC4.19	Atay85	Drought&heat	Root	0.295392	TaCCCH.27	Drought&heat 6h	1.54055
TaC3HC4.19	Atay85	Heat	Grain	0.177328	TaCCCH.27	Drought 1h	2.11431
TaC3HC4.19	Atay85	Heat	Leaf	1.07653	TaCCCH.27	Drought 6h	2.38309
TaC3HC4.19	Atay85	Heat	Root	0.427842	TaCCCH.27	Heat 1h	1.2348
TaC3HC4.19	Zubkov	Control	Grain	0.612264	TaCCCH.27	Heat 6h	2.26334
TaC3HC4.19	Zubkov	Control	Leaf	0.44501	TaCCCH.28	Control	1.9798
TaC3HC4.19	Zubkov	Control	Root	0.130376	TaCCCH.28	Drought&heat 1h	3.84748
TaC3HC4.19	Zubkov	Drought	Grain	0.365931	TaCCCH.28	Drought&heat 6h	5.39849
TaC3HC4.19	Zubkov	Drought	Leaf	0.347732	TaCCCH.28	Drought 1h	6.99118
TaC3HC4.19	Zubkov	Drought	Root	0.193291	TaCCCH.28	Drought 6h	3.97839
TaC3HC4.19	Zubkov	Drought&heat	Grain	0.409539	TaCCCH.28	Heat 1h	2.3909
TaC3HC4.19	Zubkov	Drought&heat	Leaf	0.307223	TaCCCH.28	Heat 6h	7.54408
TaC3HC4.19	Zubkov	Drought&heat	Root	0.06262	TaCCCH.29	Control	2.63989
TaC3HC4.19	Zubkov	Heat	Grain	0.250956	TaCCCH.29	Drought&heat 1h	3.95199
TaC3HC4.19	Zubkov	Heat	Leaf	0.855575	TaCCCH.29	Drought&heat 6h	4.52073
TaC3HC4.19	Zubkov	Heat	Root	0.127036	TaCCCH.29	Drought 1h	3.054
TaC3HC4.2	Atay85	Control	Grain	2.88457	TaCCCH.29	Drought 6h	5.82773
TaC3HC4.2	Atay85	Control	Leaf	0.451976	TaCCCH.29	Heat 1h	5.58518
TaC3HC4.2	Atay85	Control	Root	2.51454	TaCCCH.29	Heat 6h	7.18748
TaC3HC4.2	Atay85	Drought	Grain	2.73873	TaCCCH.3	Control	0
TaC3HC4.2	Atay85	Drought	Leaf	0.321459	TaCCCH.3	Drought&heat 1h	0
TaC3HC4.2	Atay85	Drought	Root	1.70462	TaCCCH.3	Drought&heat 6h	0
TaC3HC4.2	Atay85	Drought&heat	Grain	2.16029	TaCCCH.3	Drought 1h	0
TaC3HC4.2	Atay85	Drought&heat	Leaf	2.72073	TaCCCH.3	Drought 6h	0
TaC3HC4.2	Atay85	Drought&heat	Root	2.46016	TaCCCH.3	Heat 1h	0
TaC3HC4.2	Atay85	Heat	Grain	0.828591	TaCCCH.3	Heat 6h	0
TaC3HC4.2	Atay85	Heat	Leaf	0.899943	TaCCCH.30	Control	34.367
TaC3HC4.2	Atay85	Heat	Root	2.65119	TaCCCH.30	Drought&heat 1h	23.6813
TaC3HC4.2	Zubkov	Control	Grain	0.804998	TaCCCH.30	Drought&heat 6h	28.0819
TaC3HC4.2	Zubkov	Control	Leaf	0.600479	TaCCCH.30	Drought 1h	31.1765
TaC3HC4.2	Zubkov	Control	Root	1.37333	TaCCCH.30	Drought 6h	82.1153
TaC3HC4.2	Zubkov	Drought	Grain	0.718067	TaCCCH.30	Heat 1h	55.4281
TaC3HC4.2	Zubkov	Drought	Leaf	0.780088	TaCCCH.30	Heat 6h	31.6828
TaC3HC4.2	Zubkov	Drought	Root	2.43129	TaCCCH.31	Control	0.421831
TaC3HC4.2	Zubkov	Drought&heat	Grain	0.580339	TaCCCH.31	Drought&heat 1h	3.09682
TaC3HC4.2	Zubkov	Drought&heat	Leaf	0.692943	TaCCCH.31	Drought&heat 6h	0.262274
TaC3HC4.2	Zubkov	Drought&heat	Root	2.98325	TaCCCH.31	Drought 1h	0.414382
TaC3HC4.2	Zubkov	Heat	Grain	0.426981	TaCCCH.31	Drought 6h	0.330488
TaC3HC4.2	Zubkov	Heat	Leaf	1.02795	TaCCCH.31	Heat 1h	2.40045
TaC3HC4.2	Zubkov	Heat	Root	2.98797	TaCCCH.31	Heat 6h	0.709758
TaC3HC4.20	Atay85	Control	Grain	8.07233	TaCCCH.32	Control	5.61236
TaC3HC4.20	Atay85	Control	Leaf	1.43747	TaCCCH.32	Drought&heat 1h	1.82322
TaC3HC4.20	Atay85	Control	Root	6.55389	TaCCCH.32	Drought&heat 6h	5.27939
TaC3HC4.20	Atay85	Drought	Grain	8.48611	TaCCCH.32	Drought 1h	5.68356
TaC3HC4.20	Atay85	Drought	Leaf	0.661119	TaCCCH.32	Drought 6h	6.88741
TaC3HC4.20	Atay85	Drought	Root	7.9024	TaCCCH.32	Heat 1h	3.25464
TaC3HC4.20	Atay85	Drought&heat	Grain	6.71659	TaCCCH.32	Heat 6h	9.77655
TaC3HC4.20	Atay85	Drought&heat	Leaf	6.80338	TaCCCH.33	Control	3.59089
TaC3HC4.20	Atay85	Drought&heat	Root	8.45088	TaCCCH.33	Drought&heat 1h	0.909533
TaC3HC4.20	Atay85	Heat	Grain	1.33079	TaCCCH.33	Drought&heat 6h	3.03262
TaC3HC4.20	Atay85	Heat	Leaf	1.34526	TaCCCH.33	Drought 1h	3.52888
TaC3HC4.20	Atay85	Heat	Root	6.8253	TaCCCH.33	Drought 6h	4.82129
TaC3HC4.20	Zubkov	Control	Grain	1.88648	TaCCCH.33	Heat 1h	1.95612
TaC3HC4.20	Zubkov	Control	Leaf	1.42559	TaCCCH.33	Heat 6h	2.80885
TaC3HC4.20	Zubkov	Control	Root	4.35893	TaCCCH.34	Control	2.42808
TaC3HC4.20	Zubkov	Drought	Grain	1.78939	TaCCCH.34	Drought&heat 1h	1.23632
TaC3HC4.20	Zubkov	Drought	Leaf	1.62508	TaCCCH.34	Drought&heat 6h	2.72217
TaC3HC4.20	Zubkov	Drought	Root	10.2551	TaCCCH.34	Drought 1h	2.97032
TaC3HC4.20	Zubkov	Drought&heat	Grain	1.16614	TaCCCH.34	Drought 6h	2.58749
TaC3HC4.20	Zubkov	Drought&heat	Leaf	0.634354	TaCCCH.34	Heat 1h	1.97488
TaC3HC4.20	Zubkov	Drought&heat	Root	10.0896	TaCCCH.34	Heat 6h	2.99713
TaC3HC4.20	Zubkov	Heat	Grain	1.20106	TaCCCH.35	Control	0.042536
TaC3HC4.20	Zubkov	Heat	Leaf	2.15835	TaCCCH.35	Drought&heat 1h	0.018618
TaC3HC4.20	Zubkov	Heat	Root	8.41623	TaCCCH.35	Drought&heat 6h	0
TaC3HC4.21	Atay85	Control	Grain	2.35122	TaCCCH.35	Drought 1h	0.014318
TaC3HC4.21	Atay85	Control	Leaf	0.439213	TaCCCH.35	Drought 6h	0.0199
TaC3HC4.21	Atay85	Control	Root	2.75547	TaCCCH.35	Heat 1h	0.01701
TaC3HC4.21	Atay85	Drought	Grain	2.18498	TaCCCH.35	Heat 6h	0.008929
TaC3HC4.21	Atay85	Drought	Leaf	0.274535	TaCCCH.36	Control	10.3084
TaC3HC4.21	Atay85	Drought	Root	1.33664	TaCCCH.36	Drought&heat 1h	3.91412
TaC3HC4.21	Atay85	Drought&heat	Grain	1.93479	TaCCCH.36	Drought&heat 6h	13.6758
TaC3HC4.21	Atay85	Drought&heat	Leaf	2.71306	TaCCCH.36	Drought 1h	10.3207
TaC3HC4.21	Atay85	Drought&heat	Root	1.70399	TaCCCH.36	Drought 6h	9.93563
TaC3HC4.21	Atay85	Heat	Grain	0.250114	TaCCCH.36	Heat 1h	5.74228
TaC3HC4.21	Atay85	Heat	Leaf	0.94302	TaCCCH.36	Heat 6h	15.7728
TaC3HC4.21	Atay85	Heat	Root	2.53813	TaCCCH.37	Control	20.9708
TaC3HC4.21	Zubkov	Control	Grain	1.00956	TaCCCH.37	Drought&heat 1h	9.10234
TaC3HC4.21	Zubkov	Control	Leaf	0.441377	TaCCCH.37	Drought&heat 6h	8.4329
TaC3HC4.21	Zubkov	Control	Root	1.16573	TaCCCH.37	Drought 1h	20.3502
TaC3HC4.21	Zubkov	Drought	Grain	0.796539	TaCCCH.37	Drought 6h	11.5068
TaC3HC4.21	Zubkov	Drought	Leaf	0.967204	TaCCCH.37	Heat 1h	12.7361
TaC3HC4.21	Zubkov	Drought	Root	2.49407	TaCCCH.37	Heat 6h	10.9374
TaC3HC4.21	Zubkov	Drought&heat	Grain	1.02028	TaCCCH.38	Control	5.4568
TaC3HC4.21	Zubkov	Drought&heat	Leaf	0.296805	TaCCCH.38	Drought&heat 1h	11.615
TaC3HC4.21	Zubkov	Drought&heat	Root	2.86127	TaCCCH.38	Drought&heat 6h	5.20824
TaC3HC4.21	Zubkov	Heat	Grain	0.462937	TaCCCH.38	Drought 1h	8.59269
TaC3HC4.21	Zubkov	Heat	Leaf	0.818921	TaCCCH.38	Drought 6h	20.6677
TaC3HC4.21	Zubkov	Heat	Root	1.86598	TaCCCH.38	Heat 1h	20.6598
TaC3HC4.22	Atay85	Control	Grain	1.88127	TaCCCH.38	Heat 6h	6.32634
TaC3HC4.22	Atay85	Control	Leaf	0.7799	TaCCCH.39	Control	0.596245
TaC3HC4.22	Atay85	Control	Root	1.88103	TaCCCH.39	Drought&heat 1h	0.20524
TaC3HC4.22	Atay85	Drought	Grain	4.33801	TaCCCH.39	Drought&heat 6h	0.441115
TaC3HC4.22	Atay85	Drought	Leaf	0.421814	TaCCCH.39	Drought 1h	0.584298
TaC3HC4.22	Atay85	Drought	Root	4.39867	TaCCCH.39	Drought 6h	0.604111
TaC3HC4.22	Atay85	Drought&heat	Grain	2.00093	TaCCCH.39	Heat 1h	0.331326
TaC3HC4.22	Atay85	Drought&heat	Leaf	2.4353	TaCCCH.39	Heat 6h	0.29186
TaC3HC4.22	Atay85	Drought&heat	Root	4.10517	TaCCCH.4	Control	0.044774
TaC3HC4.22	Atay85	Heat	Grain	1.17684	TaCCCH.4	Drought&heat 1h	0.009272
TaC3HC4.22	Atay85	Heat	Leaf	0.82724	TaCCCH.4	Drought&heat 6h	0.016346
TaC3HC4.22	Atay85	Heat	Root	2.07473	TaCCCH.4	Drought 1h	0.059703
TaC3HC4.22	Zubkov	Control	Grain	1.44399	TaCCCH.4	Drought 6h	0.40321
TaC3HC4.22	Zubkov	Control	Leaf	0.960498	TaCCCH.4	Heat 1h	0
TaC3HC4.22	Zubkov	Control	Root	1.03547	TaCCCH.4	Heat 6h	0.024481
TaC3HC4.22	Zubkov	Drought	Grain	1.43341	TaCCCH.40	Control	3.02892
TaC3HC4.22	Zubkov	Drought	Leaf	1.1533	TaCCCH.40	Drought&heat 1h	0.747455
TaC3HC4.22	Zubkov	Drought	Root	2.61318	TaCCCH.40	Drought&heat 6h	2.37843
TaC3HC4.22	Zubkov	Drought&heat	Grain	0.989389	TaCCCH.40	Drought 1h	3.78561
TaC3HC4.22	Zubkov	Drought&heat	Leaf	0.747591	TaCCCH.40	Drought 6h	4.26967
TaC3HC4.22	Zubkov	Drought&heat	Root	4.3903	TaCCCH.40	Heat 1h	1.79219
TaC3HC4.22	Zubkov	Heat	Grain	0.798098	TaCCCH.40	Heat 6h	2.07999
TaC3HC4.22	Zubkov	Heat	Leaf	1.91766	TaCCCH.41	Control	4.19634
TaC3HC4.22	Zubkov	Heat	Root	3.83787	TaCCCH.41	Drought&heat 1h	1.18235
TaC3HC4.23	Atay85	Control	Grain	0.029184	TaCCCH.41	Drought&heat 6h	3.18681
TaC3HC4.23	Atay85	Control	Leaf	0.116512	TaCCCH.41	Drought 1h	4.83452
TaC3HC4.23	Atay85	Control	Root	0.199815	TaCCCH.41	Drought 6h	4.86666
TaC3HC4.23	Atay85	Drought	Grain	0.103161	TaCCCH.41	Heat 1h	1.95094
TaC3HC4.23	Atay85	Drought	Leaf	0.144437	TaCCCH.41	Heat 6h	5.10008
TaC3HC4.23	Atay85	Drought	Root	0.105227	TaCCCH.42	Control	2.64898
TaC3HC4.23	Atay85	Drought&heat	Grain	0.377254	TaCCCH.42	Drought&heat 1h	1.09577
TaC3HC4.23	Atay85	Drought&heat	Leaf	0.127054	TaCCCH.42	Drought&heat 6h	2.24637
TaC3HC4.23	Atay85	Drought&heat	Root	0.191327	TaCCCH.42	Drought 1h	2.27085
TaC3HC4.23	Atay85	Heat	Grain	0.053151	TaCCCH.42	Drought 6h	2.50416
TaC3HC4.23	Atay85	Heat	Leaf	0.489218	TaCCCH.42	Heat 1h	1.5151
TaC3HC4.23	Atay85	Heat	Root	0.136773	TaCCCH.42	Heat 6h	2.74045
TaC3HC4.23	Zubkov	Control	Grain	0.226426	TaCCCH.43	Control	0.01504
TaC3HC4.23	Zubkov	Control	Leaf	0.153992	TaCCCH.43	Drought&heat 1h	0.012399
TaC3HC4.23	Zubkov	Control	Root	0.020577	TaCCCH.43	Drought&heat 6h	0.012544
TaC3HC4.23	Zubkov	Drought	Grain	0.256618	TaCCCH.43	Drought 1h	0.031009
TaC3HC4.23	Zubkov	Drought	Leaf	0.173921	TaCCCH.43	Drought 6h	0.026647
TaC3HC4.23	Zubkov	Drought	Root	0.033355	TaCCCH.43	Heat 1h	0.006496
TaC3HC4.23	Zubkov	Drought&heat	Grain	0.331572	TaCCCH.43	Heat 6h	0.005958
TaC3HC4.23	Zubkov	Drought&heat	Leaf	0.182815	TaCCCH.44	Control	13.3651
TaC3HC4.23	Zubkov	Drought&heat	Root	0.028154	TaCCCH.44	Drought&heat 1h	4.81503
TaC3HC4.23	Zubkov	Heat	Grain	0.200661	TaCCCH.44	Drought&heat 6h	14.4525
TaC3HC4.23	Zubkov	Heat	Leaf	0.324769	TaCCCH.44	Drought 1h	14.5119
TaC3HC4.23	Zubkov	Heat	Root	0.085672	TaCCCH.44	Drought 6h	12.1829
TaC3HC4.24	Atay85	Control	Grain	5.14812	TaCCCH.44	Heat 1h	7.64862
TaC3HC4.24	Atay85	Control	Leaf	0.458955	TaCCCH.44	Heat 6h	16.4591
TaC3HC4.24	Atay85	Control	Root	4.28406	TaCCCH.45	Control	19.047
TaC3HC4.24	Atay85	Drought	Grain	8.02667	TaCCCH.45	Drought&heat 1h	11.1323
TaC3HC4.24	Atay85	Drought	Leaf	0.253028	TaCCCH.45	Drought&heat 6h	11.329
TaC3HC4.24	Atay85	Drought	Root	4.19097	TaCCCH.45	Drought 1h	18.7373
TaC3HC4.24	Atay85	Drought&heat	Grain	3.3415	TaCCCH.45	Drought 6h	10.7931
TaC3HC4.24	Atay85	Drought&heat	Leaf	7.66687	TaCCCH.45	Heat 1h	13.3531
TaC3HC4.24	Atay85	Drought&heat	Root	8.89821	TaCCCH.45	Heat 6h	13.5185
TaC3HC4.24	Atay85	Heat	Grain	1.40971	TaCCCH.46	Control	0
TaC3HC4.24	Atay85	Heat	Leaf	0.489505	TaCCCH.46	Drought&heat 1h	6.11544
TaC3HC4.24	Atay85	Heat	Root	6.35318	TaCCCH.46	Drought&heat 6h	8.13197
TaC3HC4.24	Zubkov	Control	Grain	0.838019	TaCCCH.46	Drought 1h	0.693538
TaC3HC4.24	Zubkov	Control	Leaf	0.406742	TaCCCH.46	Drought 6h	1.23122
TaC3HC4.24	Zubkov	Control	Root	2.89363	TaCCCH.46	Heat 1h	0
TaC3HC4.24	Zubkov	Drought	Grain	0.612633	TaCCCH.46	Heat 6h	0.242926
TaC3HC4.24	Zubkov	Drought	Leaf	0.73747	TaCCCH.47	Control	1.84555
TaC3HC4.24	Zubkov	Drought	Root	7.35164	TaCCCH.47	Drought&heat 1h	1.37303
TaC3HC4.24	Zubkov	Drought&heat	Grain	0.445073	TaCCCH.47	Drought&heat 6h	1.49577
TaC3HC4.24	Zubkov	Drought&heat	Leaf	0.360633	TaCCCH.47	Drought 1h	2.54273
TaC3HC4.24	Zubkov	Drought&heat	Root	7.86051	TaCCCH.47	Drought 6h	2.8467
TaC3HC4.24	Zubkov	Heat	Grain	0.398326	TaCCCH.47	Heat 1h	1.77519
TaC3HC4.24	Zubkov	Heat	Leaf	1.09736	TaCCCH.47	Heat 6h	2.47367
TaC3HC4.24	Zubkov	Heat	Root	7.01724	TaCCCH.48	Control	2.9354
TaC3HC4.25	Atay85	Control	Grain	2.03347	TaCCCH.48	Drought&heat 1h	1.09396
TaC3HC4.25	Atay85	Control	Leaf	0.572303	TaCCCH.48	Drought&heat 6h	2.47507
TaC3HC4.25	Atay85	Control	Root	1.10877	TaCCCH.48	Drought 1h	3.22427
TaC3HC4.25	Atay85	Drought	Grain	2.22145	TaCCCH.48	Drought 6h	4.54555
TaC3HC4.25	Atay85	Drought	Leaf	0.226637	TaCCCH.48	Heat 1h	1.97498
TaC3HC4.25	Atay85	Drought	Root	0.910338	TaCCCH.48	Heat 6h	2.0468
TaC3HC4.25	Atay85	Drought&heat	Grain	1.54038	TaCCCH.49	Control	4.7626
TaC3HC4.25	Atay85	Drought&heat	Leaf	2.38017	TaCCCH.49	Drought&heat 1h	2.31001
TaC3HC4.25	Atay85	Drought&heat	Root	2.51999	TaCCCH.49	Drought&heat 6h	4.75912
TaC3HC4.25	Atay85	Heat	Grain	0.481712	TaCCCH.49	Drought 1h	5.17004
TaC3HC4.25	Atay85	Heat	Leaf	0.892022	TaCCCH.49	Drought 6h	5.44168
TaC3HC4.25	Atay85	Heat	Root	2.87207	TaCCCH.49	Heat 1h	3.53429
TaC3HC4.25	Zubkov	Control	Grain	0.832113	TaCCCH.49	Heat 6h	11.8811
TaC3HC4.25	Zubkov	Control	Leaf	0.551691	TaCCCH.5	Control	16.6499
TaC3HC4.25	Zubkov	Control	Root	1.25796	TaCCCH.5	Drought&heat 1h	10.2396
TaC3HC4.25	Zubkov	Drought	Grain	1.06595	TaCCCH.5	Drought&heat 6h	23.8533
TaC3HC4.25	Zubkov	Drought	Leaf	0.474032	TaCCCH.5	Drought 1h	18.5991
TaC3HC4.25	Zubkov	Drought	Root	1.73243	TaCCCH.5	Drought 6h	21.5314
TaC3HC4.25	Zubkov	Drought&heat	Grain	0.522388	TaCCCH.5	Heat 1h	12.2931
TaC3HC4.25	Zubkov	Drought&heat	Leaf	0.428787	TaCCCH.5	Heat 6h	28.3419
TaC3HC4.25	Zubkov	Drought&heat	Root	2.82999	TaCCCH.50	Control	0.023017
TaC3HC4.25	Zubkov	Heat	Grain	0.671278	TaCCCH.50	Drought&heat 1h	0.032075
TaC3HC4.25	Zubkov	Heat	Leaf	1.3776	TaCCCH.50	Drought&heat 6h	0.007993
TaC3HC4.25	Zubkov	Heat	Root	2.07056	TaCCCH.50	Drought 1h	0
TaC3HC4.26	Atay85	Control	Grain	1.98224	TaCCCH.50	Drought 6h	0
TaC3HC4.26	Atay85	Control	Leaf	0.908958	TaCCCH.50	Heat 1h	0
TaC3HC4.26	Atay85	Control	Root	2.88196	TaCCCH.50	Heat 6h	0
TaC3HC4.26	Atay85	Drought	Grain	4.70393	TaCCCH.51	Control	2.45747
TaC3HC4.26	Atay85	Drought	Leaf	0.550137	TaCCCH.51	Drought&heat 1h	1.8354
TaC3HC4.26	Atay85	Drought	Root	4.96652	TaCCCH.51	Drought&heat 6h	2.69681
TaC3HC4.26	Atay85	Drought&heat	Grain	1.94456	TaCCCH.51	Drought 1h	2.2409
TaC3HC4.26	Atay85	Drought&heat	Leaf	2.35851	TaCCCH.51	Drought 6h	2.3538
TaC3HC4.26	Atay85	Drought&heat	Root	4.12003	TaCCCH.51	Heat 1h	2.0675
TaC3HC4.26	Atay85	Heat	Grain	1.38161	TaCCCH.51	Heat 6h	2.47162
TaC3HC4.26	Atay85	Heat	Leaf	0.814946	TaCCCH.52	Control	11.8575
TaC3HC4.26	Atay85	Heat	Root	1.83602	TaCCCH.52	Drought&heat 1h	5.97018
TaC3HC4.26	Zubkov	Control	Grain	1.71183	TaCCCH.52	Drought&heat 6h	14.6716
TaC3HC4.26	Zubkov	Control	Leaf	1.03027	TaCCCH.52	Drought 1h	13.6756
TaC3HC4.26	Zubkov	Control	Root	0.866349	TaCCCH.52	Drought 6h	12.5758
TaC3HC4.26	Zubkov	Drought	Grain	1.67515	TaCCCH.52	Heat 1h	7.08057
TaC3HC4.26	Zubkov	Drought	Leaf	1.86203	TaCCCH.52	Heat 6h	16.605
TaC3HC4.26	Zubkov	Drought	Root	3.50837	TaCCCH.53	Control	14.7042
TaC3HC4.26	Zubkov	Drought&heat	Grain	1.1754	TaCCCH.53	Drought&heat 1h	7.34524
TaC3HC4.26	Zubkov	Drought&heat	Leaf	1.08206	TaCCCH.53	Drought&heat 6h	8.24817
TaC3HC4.26	Zubkov	Drought&heat	Root	4.39855	TaCCCH.53	Drought 1h	14.4618
TaC3HC4.26	Zubkov	Heat	Grain	0.885356	TaCCCH.53	Drought 6h	8.05552
TaC3HC4.26	Zubkov	Heat	Leaf	2.50116	TaCCCH.53	Heat 1h	10.7853
TaC3HC4.26	Zubkov	Heat	Root	5.14531	TaCCCH.53	Heat 6h	10.1897
TaC3HC4.27	Atay85	Control	Grain	0.319467	TaCCCH.54	Control	0.046496
TaC3HC4.27	Atay85	Control	Leaf	0.062689	TaCCCH.54	Drought&heat 1h	0
TaC3HC4.27	Atay85	Control	Root	0.138719	TaCCCH.54	Drought&heat 6h	0.04
TaC3HC4.27	Atay85	Drought	Grain	0.273579	TaCCCH.54	Drought 1h	0.059183
TaC3HC4.27	Atay85	Drought	Leaf	0.088151	TaCCCH.54	Drought 6h	0.076566
TaC3HC4.27	Atay85	Drought	Root	0.072023	TaCCCH.54	Heat 1h	0.063045
TaC3HC4.27	Atay85	Drought&heat	Grain	0.205013	TaCCCH.54	Heat 6h	0.026631
TaC3HC4.27	Atay85	Drought&heat	Leaf	0.151071	TaCCCH.55	Control	0.072659
TaC3HC4.27	Atay85	Drought&heat	Root	0.18248	TaCCCH.55	Drought&heat 1h	0.039554
TaC3HC4.27	Atay85	Heat	Grain	0	TaCCCH.55	Drought&heat 6h	0.053242
TaC3HC4.27	Atay85	Heat	Leaf	0.391302	TaCCCH.55	Drought 1h	0.10133
TaC3HC4.27	Atay85	Heat	Root	0.180851	TaCCCH.55	Drought 6h	0.081585
TaC3HC4.27	Zubkov	Control	Grain	0.172289	TaCCCH.55	Heat 1h	0.020981
TaC3HC4.27	Zubkov	Control	Leaf	0.07211	TaCCCH.55	Heat 6h	0.041512
TaC3HC4.27	Zubkov	Control	Root	0	TaCCCH.56	Control	0
TaC3HC4.27	Zubkov	Drought	Grain	0.241929	TaCCCH.56	Drought&heat 1h	0.041704
TaC3HC4.27	Zubkov	Drought	Leaf	0.33627	TaCCCH.56	Drought&heat 6h	0.066591
TaC3HC4.27	Zubkov	Drought	Root	0.067435	TaCCCH.56	Drought 1h	0.030948
TaC3HC4.27	Zubkov	Drought&heat	Grain	0.194246	TaCCCH.56	Drought 6h	0.050964
TaC3HC4.27	Zubkov	Drought&heat	Leaf	0.124699	TaCCCH.56	Heat 1h	0.05514
TaC3HC4.27	Zubkov	Drought&heat	Root	0.07708	TaCCCH.56	Heat 6h	0.055038
TaC3HC4.27	Zubkov	Heat	Grain	0.082867	TaCCCH.57	Control	2.14162
TaC3HC4.27	Zubkov	Heat	Leaf	0.218906	TaCCCH.57	Drought&heat 1h	1.95998
TaC3HC4.27	Zubkov	Heat	Root	0	TaCCCH.57	Drought&heat 6h	2.71492
TaC3HC4.28	Atay85	Control	Grain	6.98134	TaCCCH.57	Drought 1h	2.18324
TaC3HC4.28	Atay85	Control	Leaf	1.10159	TaCCCH.57	Drought 6h	2.1244
TaC3HC4.28	Atay85	Control	Root	5.6547	TaCCCH.57	Heat 1h	2.46195
TaC3HC4.28	Atay85	Drought	Grain	7.12668	TaCCCH.57	Heat 6h	3.20299
TaC3HC4.28	Atay85	Drought	Leaf	0.431782	TaCCCH.58	Control	1.14664
TaC3HC4.28	Atay85	Drought	Root	6.74294	TaCCCH.58	Drought&heat 1h	0.353426
TaC3HC4.28	Atay85	Drought&heat	Grain	5.65373	TaCCCH.58	Drought&heat 6h	0.208767
TaC3HC4.28	Atay85	Drought&heat	Leaf	6.22259	TaCCCH.58	Drought 1h	1.00576
TaC3HC4.28	Atay85	Drought&heat	Root	7.7631	TaCCCH.58	Drought 6h	0.473141
TaC3HC4.28	Atay85	Heat	Grain	2.43089	TaCCCH.58	Heat 1h	0.427314
TaC3HC4.28	Atay85	Heat	Leaf	0.818605	TaCCCH.58	Heat 6h	0.146802
TaC3HC4.28	Atay85	Heat	Root	6.15932	TaCCCH.59	Control	6.96133
TaC3HC4.28	Zubkov	Control	Grain	1.66935	TaCCCH.59	Drought&heat 1h	177.318
TaC3HC4.28	Zubkov	Control	Leaf	1.18411	TaCCCH.59	Drought&heat 6h	46.6838
TaC3HC4.28	Zubkov	Control	Root	3.4102	TaCCCH.59	Drought 1h	13.0497
TaC3HC4.28	Zubkov	Drought	Grain	1.14416	TaCCCH.59	Drought 6h	14.277
TaC3HC4.28	Zubkov	Drought	Leaf	1.33548	TaCCCH.59	Heat 1h	118.885
TaC3HC4.28	Zubkov	Drought	Root	8.10695	TaCCCH.59	Heat 6h	66.7772
TaC3HC4.28	Zubkov	Drought&heat	Grain	0.933252	TaCCCH.6	Control	0.013768
TaC3HC4.28	Zubkov	Drought&heat	Leaf	0.672758	TaCCCH.6	Drought&heat 1h	0.028006
TaC3HC4.28	Zubkov	Drought&heat	Root	7.49856	TaCCCH.6	Drought&heat 6h	0.018703
TaC3HC4.28	Zubkov	Heat	Grain	1.12517	TaCCCH.6	Drought 1h	0.022508
TaC3HC4.28	Zubkov	Heat	Leaf	1.80715	TaCCCH.6	Drought 6h	0.073815
TaC3HC4.28	Zubkov	Heat	Root	7.17856	TaCCCH.6	Heat 1h	0.010241
TaC3HC4.29	Atay85	Control	Grain	4.36157	TaCCCH.6	Heat 6h	0.06426
TaC3HC4.29	Atay85	Control	Leaf	0.674531	TaCCCH.60	Control	4.74509
TaC3HC4.29	Atay85	Control	Root	3.32891	TaCCCH.60	Drought&heat 1h	1.58233
TaC3HC4.29	Atay85	Drought	Grain	4.07692	TaCCCH.60	Drought&heat 6h	1.80691
TaC3HC4.29	Atay85	Drought	Leaf	0.378054	TaCCCH.60	Drought 1h	4.65231
TaC3HC4.29	Atay85	Drought	Root	1.68727	TaCCCH.60	Drought 6h	2.46385
TaC3HC4.29	Atay85	Drought&heat	Grain	3.08729	TaCCCH.60	Heat 1h	2.6655
TaC3HC4.29	Atay85	Drought&heat	Leaf	4.36509	TaCCCH.60	Heat 6h	2.57018
TaC3HC4.29	Atay85	Drought&heat	Root	3.34322	TaCCCH.61	Control	0.689918
TaC3HC4.29	Atay85	Heat	Grain	1.01361	TaCCCH.61	Drought&heat 1h	0.221687
TaC3HC4.29	Atay85	Heat	Leaf	1.62686	TaCCCH.61	Drought&heat 6h	0.326452
TaC3HC4.29	Atay85	Heat	Root	3.95783	TaCCCH.61	Drought 1h	0.755359
TaC3HC4.29	Zubkov	Control	Grain	1.95288	TaCCCH.61	Drought 6h	0.550752
TaC3HC4.29	Zubkov	Control	Leaf	1.31814	TaCCCH.61	Heat 1h	0.348382
TaC3HC4.29	Zubkov	Control	Root	1.55918	TaCCCH.61	Heat 6h	0.355109
TaC3HC4.29	Zubkov	Drought	Grain	1.65111	TaCCCH.62	Control	4.62888
TaC3HC4.29	Zubkov	Drought	Leaf	1.5632	TaCCCH.62	Drought&heat 1h	7.11156
TaC3HC4.29	Zubkov	Drought	Root	3.73101	TaCCCH.62	Drought&heat 6h	5.73697
TaC3HC4.29	Zubkov	Drought&heat	Grain	1.1131	TaCCCH.62	Drought 1h	4.7279
TaC3HC4.29	Zubkov	Drought&heat	Leaf	0.722074	TaCCCH.62	Drought 6h	5.92686
TaC3HC4.29	Zubkov	Drought&heat	Root	5.67489	TaCCCH.62	Heat 1h	7.46024
TaC3HC4.29	Zubkov	Heat	Grain	0.898064	TaCCCH.62	Heat 6h	8.63443
TaC3HC4.29	Zubkov	Heat	Leaf	1.81438	TaCCCH.63	Control	0.557979
TaC3HC4.29	Zubkov	Heat	Root	3.66281	TaCCCH.63	Drought&heat 1h	0.137373
TaC3HC4.3	Atay85	Control	Grain	1.23915	TaCCCH.63	Drought&heat 6h	0.046169
TaC3HC4.3	Atay85	Control	Leaf	0.144336	TaCCCH.63	Drought 1h	0.526023
TaC3HC4.3	Atay85	Control	Root	1.17707	TaCCCH.63	Drought 6h	0.310627
TaC3HC4.3	Atay85	Drought	Grain	1.52967	TaCCCH.63	Heat 1h	0.167964
TaC3HC4.3	Atay85	Drought	Leaf	0.081471	TaCCCH.63	Heat 6h	0.107162
TaC3HC4.3	Atay85	Drought	Root	0.721501	TaCCCH.64	Control	16.7463
TaC3HC4.3	Atay85	Drought&heat	Grain	0.496579	TaCCCH.64	Drought&heat 1h	268.193
TaC3HC4.3	Atay85	Drought&heat	Leaf	1.68158	TaCCCH.64	Drought&heat 6h	91.5998
TaC3HC4.3	Atay85	Drought&heat	Root	0.958444	TaCCCH.64	Drought 1h	24.0452
TaC3HC4.3	Atay85	Heat	Grain	0.345776	TaCCCH.64	Drought 6h	31.8799
TaC3HC4.3	Atay85	Heat	Leaf	0.109905	TaCCCH.64	Heat 1h	185.783
TaC3HC4.3	Atay85	Heat	Root	1.85849	TaCCCH.64	Heat 6h	146.915
TaC3HC4.3	Zubkov	Control	Grain	0.555477	TaCCCH.65	Control	0.068944
TaC3HC4.3	Zubkov	Control	Leaf	0.178695	TaCCCH.65	Drought&heat 1h	0.590525
TaC3HC4.3	Zubkov	Control	Root	0.65592	TaCCCH.65	Drought&heat 6h	0.06679
TaC3HC4.3	Zubkov	Drought	Grain	0.177623	TaCCCH.65	Drought 1h	0.068256
TaC3HC4.3	Zubkov	Drought	Leaf	0.284086	TaCCCH.65	Drought 6h	0.0609
TaC3HC4.3	Zubkov	Drought	Root	0.614732	TaCCCH.65	Heat 1h	0.216452
TaC3HC4.3	Zubkov	Drought&heat	Grain	0.175739	TaCCCH.65	Heat 6h	0.129175
TaC3HC4.3	Zubkov	Drought&heat	Leaf	0.05427	TaCCCH.66	Control	1.83732
TaC3HC4.3	Zubkov	Drought&heat	Root	1.24701	TaCCCH.66	Drought&heat 1h	2.45853
TaC3HC4.3	Zubkov	Heat	Grain	0.144323	TaCCCH.66	Drought&heat 6h	3.08167
TaC3HC4.3	Zubkov	Heat	Leaf	0.152019	TaCCCH.66	Drought 1h	2.13477
TaC3HC4.3	Zubkov	Heat	Root	1.07036	TaCCCH.66	Drought 6h	1.77922
TaC3HC4.30	Atay85	Control	Grain	25.3879	TaCCCH.66	Heat 1h	2.53995
TaC3HC4.30	Atay85	Control	Leaf	2.76022	TaCCCH.66	Heat 6h	3.86867
TaC3HC4.30	Atay85	Control	Root	24.4266	TaCCCH.67	Control	0
TaC3HC4.30	Atay85	Drought	Grain	12.5372	TaCCCH.67	Drought&heat 1h	0
TaC3HC4.30	Atay85	Drought	Leaf	1.69086	TaCCCH.67	Drought&heat 6h	0
TaC3HC4.30	Atay85	Drought	Root	6.86616	TaCCCH.67	Drought 1h	0
TaC3HC4.30	Atay85	Drought&heat	Grain	25.7466	TaCCCH.67	Drought 6h	0
TaC3HC4.30	Atay85	Drought&heat	Leaf	22.1632	TaCCCH.67	Heat 1h	0
TaC3HC4.30	Atay85	Drought&heat	Root	9.48897	TaCCCH.67	Heat 6h	0
TaC3HC4.30	Atay85	Heat	Grain	6.80076	TaCCCH.68	Control	0.995766
TaC3HC4.30	Atay85	Heat	Leaf	5.35258	TaCCCH.68	Drought&heat 1h	1.87055
TaC3HC4.30	Atay85	Heat	Root	22.8406	TaCCCH.68	Drought&heat 6h	1.77689
TaC3HC4.30	Zubkov	Control	Grain	4.88277	TaCCCH.68	Drought 1h	1.08133
TaC3HC4.30	Zubkov	Control	Leaf	3.65657	TaCCCH.68	Drought 6h	1.04943
TaC3HC4.30	Zubkov	Control	Root	20.5234	TaCCCH.68	Heat 1h	1.77186
TaC3HC4.30	Zubkov	Drought	Grain	9.29723	TaCCCH.68	Heat 6h	1.62456
TaC3HC4.30	Zubkov	Drought	Leaf	5.26389	TaCCCH.69	Control	0.078864
TaC3HC4.30	Zubkov	Drought	Root	25.6699	TaCCCH.69	Drought&heat 1h	0.014262
TaC3HC4.30	Zubkov	Drought&heat	Grain	3.36944	TaCCCH.69	Drought&heat 6h	0.25042
TaC3HC4.30	Zubkov	Drought&heat	Leaf	3.35472	TaCCCH.69	Drought 1h	0.055906
TaC3HC4.30	Zubkov	Drought&heat	Root	21.3468	TaCCCH.69	Drought 6h	0
TaC3HC4.30	Zubkov	Heat	Grain	2.75077	TaCCCH.69	Heat 1h	0.077198
TaC3HC4.30	Zubkov	Heat	Leaf	12.5752	TaCCCH.69	Heat 6h	0.337989
TaC3HC4.30	Zubkov	Heat	Root	12.8078	TaCCCH.7	Control	0.065466
TaC3HC4.31	Atay85	Control	Grain	3.9216	TaCCCH.7	Drought&heat 1h	0.099964
TaC3HC4.31	Atay85	Control	Leaf	1.25372	TaCCCH.7	Drought&heat 6h	0.084001
TaC3HC4.31	Atay85	Control	Root	5.59035	TaCCCH.7	Drought 1h	0.063168
TaC3HC4.31	Atay85	Drought	Grain	5.43258	TaCCCH.7	Drought 6h	0.156552
TaC3HC4.31	Atay85	Drought	Leaf	0.802132	TaCCCH.7	Heat 1h	0.110683
TaC3HC4.31	Atay85	Drought	Root	7.32792	TaCCCH.7	Heat 6h	0.052447
TaC3HC4.31	Atay85	Drought&heat	Grain	2.94724	TaCCCH.70	Control	1.72661
TaC3HC4.31	Atay85	Drought&heat	Leaf	3.30487	TaCCCH.70	Drought&heat 1h	0.943382
TaC3HC4.31	Atay85	Drought&heat	Root	6.39218	TaCCCH.70	Drought&heat 6h	2.14759
TaC3HC4.31	Atay85	Heat	Grain	1.9394	TaCCCH.70	Drought 1h	1.77479
TaC3HC4.31	Atay85	Heat	Leaf	1.65523	TaCCCH.70	Drought 6h	2.04772
TaC3HC4.31	Atay85	Heat	Root	3.34866	TaCCCH.70	Heat 1h	1.06799
TaC3HC4.31	Zubkov	Control	Grain	2.56832	TaCCCH.70	Heat 6h	2.01751
TaC3HC4.31	Zubkov	Control	Leaf	1.65593	TaCCCH.71	Control	1.58476
TaC3HC4.31	Zubkov	Control	Root	1.85716	TaCCCH.71	Drought&heat 1h	0.121784
TaC3HC4.31	Zubkov	Drought	Grain	1.69425	TaCCCH.71	Drought&heat 6h	0.495581
TaC3HC4.31	Zubkov	Drought	Leaf	2.3295	TaCCCH.71	Drought 1h	1.95976
TaC3HC4.31	Zubkov	Drought	Root	4.77787	TaCCCH.71	Drought 6h	1.78328
TaC3HC4.31	Zubkov	Drought&heat	Grain	1.71519	TaCCCH.71	Heat 1h	0.45104
TaC3HC4.31	Zubkov	Drought&heat	Leaf	0.998759	TaCCCH.71	Heat 6h	0.884983
TaC3HC4.31	Zubkov	Drought&heat	Root	6.03177	TaCCCH.72	Control	3.08506
TaC3HC4.31	Zubkov	Heat	Grain	1.74973	TaCCCH.72	Drought&heat 1h	1.6766
TaC3HC4.31	Zubkov	Heat	Leaf	2.63393	TaCCCH.72	Drought&heat 6h	4.12504
TaC3HC4.31	Zubkov	Heat	Root	6.42376	TaCCCH.72	Drought 1h	3.57752
TaC3HC4.32	Atay85	Control	Grain	11.7043	TaCCCH.72	Drought 6h	3.84969
TaC3HC4.32	Atay85	Control	Leaf	3.43771	TaCCCH.72	Heat 1h	1.49207
TaC3HC4.32	Atay85	Control	Root	15.4557	TaCCCH.72	Heat 6h	5.10122
TaC3HC4.32	Atay85	Drought	Grain	5.64737	TaCCCH.73	Control	2.28344
TaC3HC4.32	Atay85	Drought	Leaf	1.59053	TaCCCH.73	Drought&heat 1h	0.51153
TaC3HC4.32	Atay85	Drought	Root	6.40603	TaCCCH.73	Drought&heat 6h	2.73026
TaC3HC4.32	Atay85	Drought&heat	Grain	17.7543	TaCCCH.73	Drought 1h	2.06419
TaC3HC4.32	Atay85	Drought&heat	Leaf	19.4938	TaCCCH.73	Drought 6h	1.49175
TaC3HC4.32	Atay85	Drought&heat	Root	7.01674	TaCCCH.73	Heat 1h	0.915156
TaC3HC4.32	Atay85	Heat	Grain	1.72972	TaCCCH.73	Heat 6h	2.44902
TaC3HC4.32	Atay85	Heat	Leaf	5.42051	TaCCCH.74	Control	1.78893
TaC3HC4.32	Atay85	Heat	Root	17.0592	TaCCCH.74	Drought&heat 1h	0.253885
TaC3HC4.32	Zubkov	Control	Grain	5.80943	TaCCCH.74	Drought&heat 6h	1.13593
TaC3HC4.32	Zubkov	Control	Leaf	3.72681	TaCCCH.74	Drought 1h	1.84979
TaC3HC4.32	Zubkov	Control	Root	10.7787	TaCCCH.74	Drought 6h	1.82555
TaC3HC4.32	Zubkov	Drought	Grain	9.01416	TaCCCH.74	Heat 1h	0.708041
TaC3HC4.32	Zubkov	Drought	Leaf	4.76641	TaCCCH.74	Heat 6h	1.94396
TaC3HC4.32	Zubkov	Drought	Root	15.6385	TaCCCH.75	Control	3.53027
TaC3HC4.32	Zubkov	Drought&heat	Grain	3.01376	TaCCCH.75	Drought&heat 1h	1.74072
TaC3HC4.32	Zubkov	Drought&heat	Leaf	3.89722	TaCCCH.75	Drought&heat 6h	3.78892
TaC3HC4.32	Zubkov	Drought&heat	Root	10.8517	TaCCCH.75	Drought 1h	3.6985
TaC3HC4.32	Zubkov	Heat	Grain	3.13219	TaCCCH.75	Drought 6h	3.84957
TaC3HC4.32	Zubkov	Heat	Leaf	14.9157	TaCCCH.75	Heat 1h	1.65551
TaC3HC4.32	Zubkov	Heat	Root	6.66478	TaCCCH.75	Heat 6h	4.5973
TaC3HC4.33	Atay85	Control	Grain	4.12948	TaCCCH.76	Control	2.54589
TaC3HC4.33	Atay85	Control	Leaf	1.11115	TaCCCH.76	Drought&heat 1h	0.792368
TaC3HC4.33	Atay85	Control	Root	5.24534	TaCCCH.76	Drought&heat 6h	2.28595
TaC3HC4.33	Atay85	Drought	Grain	4.59721	TaCCCH.76	Drought 1h	2.33426
TaC3HC4.33	Atay85	Drought	Leaf	0.701524	TaCCCH.76	Drought 6h	1.74779
TaC3HC4.33	Atay85	Drought	Root	5.35043	TaCCCH.76	Heat 1h	0.918919
TaC3HC4.33	Atay85	Drought&heat	Grain	3.0847	TaCCCH.76	Heat 6h	2.28258
TaC3HC4.33	Atay85	Drought&heat	Leaf	2.99185	TaCCCH.77	Control	1.61177
TaC3HC4.33	Atay85	Drought&heat	Root	5.48461	TaCCCH.77	Drought&heat 1h	0.181499
TaC3HC4.33	Atay85	Heat	Grain	2.66613	TaCCCH.77	Drought&heat 6h	0.989254
TaC3HC4.33	Atay85	Heat	Leaf	1.62069	TaCCCH.77	Drought 1h	1.65481
TaC3HC4.33	Atay85	Heat	Root	3.39447	TaCCCH.77	Drought 6h	1.74956
TaC3HC4.33	Zubkov	Control	Grain	1.90478	TaCCCH.77	Heat 1h	0.416206
TaC3HC4.33	Zubkov	Control	Leaf	1.70179	TaCCCH.77	Heat 6h	1.31481
TaC3HC4.33	Zubkov	Control	Root	1.87744	TaCCCH.78	Control	3.68091
TaC3HC4.33	Zubkov	Drought	Grain	1.53189	TaCCCH.78	Drought&heat 1h	2.17895
TaC3HC4.33	Zubkov	Drought	Leaf	2.17256	TaCCCH.78	Drought&heat 6h	6.10621
TaC3HC4.33	Zubkov	Drought	Root	4.07224	TaCCCH.78	Drought 1h	3.91489
TaC3HC4.33	Zubkov	Drought&heat	Grain	1.98738	TaCCCH.78	Drought 6h	3.91057
TaC3HC4.33	Zubkov	Drought&heat	Leaf	0.916246	TaCCCH.78	Heat 1h	1.54294
TaC3HC4.33	Zubkov	Drought&heat	Root	4.38543	TaCCCH.78	Heat 6h	7.11065
TaC3HC4.33	Zubkov	Heat	Grain	1.51916	TaCCCH.79	Control	2.4231
TaC3HC4.33	Zubkov	Heat	Leaf	2.20769	TaCCCH.79	Drought&heat 1h	1.04977
TaC3HC4.33	Zubkov	Heat	Root	4.53623	TaCCCH.79	Drought&heat 6h	3.11265
TaC3HC4.34	Atay85	Control	Grain	8.23279	TaCCCH.79	Drought 1h	2.56269
TaC3HC4.34	Atay85	Control	Leaf	3.41635	TaCCCH.79	Drought 6h	1.6601
TaC3HC4.34	Atay85	Control	Root	8.64176	TaCCCH.79	Heat 1h	1.16492
TaC3HC4.34	Atay85	Drought	Grain	4.20453	TaCCCH.79	Heat 6h	2.88437
TaC3HC4.34	Atay85	Drought	Leaf	1.54813	TaCCCH.8	Control	1.69317
TaC3HC4.34	Atay85	Drought	Root	3.12488	TaCCCH.8	Drought&heat 1h	0.914342
TaC3HC4.34	Atay85	Drought&heat	Grain	7.55948	TaCCCH.8	Drought&heat 6h	2.43992
TaC3HC4.34	Atay85	Drought&heat	Leaf	7.2664	TaCCCH.8	Drought 1h	1.54312
TaC3HC4.34	Atay85	Drought&heat	Root	3.28351	TaCCCH.8	Drought 6h	1.27003
TaC3HC4.34	Atay85	Heat	Grain	2.15959	TaCCCH.8	Heat 1h	1.50322
TaC3HC4.34	Atay85	Heat	Leaf	3.15826	TaCCCH.8	Heat 6h	2.75607
TaC3HC4.34	Atay85	Heat	Root	8.31784	TaCCCH.9	Control	0.00639
TaC3HC4.34	Zubkov	Control	Grain	4.87484	TaCCCH.9	Drought&heat 1h	0
TaC3HC4.34	Zubkov	Control	Leaf	3.67592	TaCCCH.9	Drought&heat 6h	0.003174
TaC3HC4.34	Zubkov	Control	Root	7.70303	TaCCCH.9	Drought 1h	0.006554
TaC3HC4.34	Zubkov	Drought	Grain	6.4738	TaCCCH.9	Drought 6h	0.007855
TaC3HC4.34	Zubkov	Drought	Leaf	5.40842	TaCCCH.9	Heat 1h	0
TaC3HC4.34	Zubkov	Drought	Root	10.5388	TaCCCH.9	Heat 6h	0
TaC3HC4.34	Zubkov	Drought&heat	Grain	3.30336	TaPHD.1	Control	0.225576
TaC3HC4.34	Zubkov	Drought&heat	Leaf	3.15168	TaPHD.1	Drought&heat 1h	0.099333
TaC3HC4.34	Zubkov	Drought&heat	Root	9.83002	TaPHD.1	Drought&heat 6h	0.2691
TaC3HC4.34	Zubkov	Heat	Grain	2.72475	TaPHD.1	Drought 1h	0.252191
TaC3HC4.34	Zubkov	Heat	Leaf	8.53508	TaPHD.1	Drought 6h	0.130653
TaC3HC4.34	Zubkov	Heat	Root	4.77094	TaPHD.1	Heat 1h	0.126876
TaC3HC4.35	Atay85	Control	Grain	6.35677	TaPHD.1	Heat 6h	0.28518
TaC3HC4.35	Atay85	Control	Leaf	1.72596	TaPHD.10	Control	12.7205
TaC3HC4.35	Atay85	Control	Root	7.07466	TaPHD.10	Drought&heat 1h	6.97315
TaC3HC4.35	Atay85	Drought	Grain	6.52963	TaPHD.10	Drought&heat 6h	14.9269
TaC3HC4.35	Atay85	Drought	Leaf	1.05144	TaPHD.10	Drought 1h	14.4055
TaC3HC4.35	Atay85	Drought	Root	9.84853	TaPHD.10	Drought 6h	16.7682
TaC3HC4.35	Atay85	Drought&heat	Grain	5.71073	TaPHD.10	Heat 1h	11.4574
TaC3HC4.35	Atay85	Drought&heat	Leaf	5.43662	TaPHD.10	Heat 6h	22.718
TaC3HC4.35	Atay85	Drought&heat	Root	8.33688	TaPHD.100	Control	6.93638
TaC3HC4.35	Atay85	Heat	Grain	1.91248	TaPHD.100	Drought&heat 1h	3.15455
TaC3HC4.35	Atay85	Heat	Leaf	3.21218	TaPHD.100	Drought&heat 6h	4.96416
TaC3HC4.35	Atay85	Heat	Root	4.70176	TaPHD.100	Drought 1h	5.25745
TaC3HC4.35	Zubkov	Control	Grain	3.29316	TaPHD.100	Drought 6h	5.25986
TaC3HC4.35	Zubkov	Control	Leaf	2.42181	TaPHD.100	Heat 1h	3.90536
TaC3HC4.35	Zubkov	Control	Root	2.75719	TaPHD.100	Heat 6h	5.45874
TaC3HC4.35	Zubkov	Drought	Grain	2.45128	TaPHD.101	Control	2.16687
TaC3HC4.35	Zubkov	Drought	Leaf	3.73686	TaPHD.101	Drought&heat 1h	1.43002
TaC3HC4.35	Zubkov	Drought	Root	6.57881	TaPHD.101	Drought&heat 6h	2.10111
TaC3HC4.35	Zubkov	Drought&heat	Grain	1.97011	TaPHD.101	Drought 1h	3.16373
TaC3HC4.35	Zubkov	Drought&heat	Leaf	1.46887	TaPHD.101	Drought 6h	1.88602
TaC3HC4.35	Zubkov	Drought&heat	Root	7.85275	TaPHD.101	Heat 1h	1.39439
TaC3HC4.35	Zubkov	Heat	Grain	1.69205	TaPHD.101	Heat 6h	2.62081
TaC3HC4.35	Zubkov	Heat	Leaf	3.29682	TaPHD.102	Control	3.47754
TaC3HC4.35	Zubkov	Heat	Root	6.79464	TaPHD.102	Drought&heat 1h	1.11289
TaC3HC4.36	Atay85	Control	Grain	9.56833	TaPHD.102	Drought&heat 6h	4.73545
TaC3HC4.36	Atay85	Control	Leaf	2.18727	TaPHD.102	Drought 1h	5.97827
TaC3HC4.36	Atay85	Control	Root	6.66072	TaPHD.102	Drought 6h	3.75555
TaC3HC4.36	Atay85	Drought	Grain	7.15894	TaPHD.102	Heat 1h	1.60102
TaC3HC4.36	Atay85	Drought	Leaf	1.20421	TaPHD.102	Heat 6h	7.05734
TaC3HC4.36	Atay85	Drought	Root	8.30801	TaPHD.103	Control	2.13481
TaC3HC4.36	Atay85	Drought&heat	Grain	6.22494	TaPHD.103	Drought&heat 1h	0.668549
TaC3HC4.36	Atay85	Drought&heat	Leaf	5.41301	TaPHD.103	Drought&heat 6h	3.79158
TaC3HC4.36	Atay85	Drought&heat	Root	6.44553	TaPHD.103	Drought 1h	1.96972
TaC3HC4.36	Atay85	Heat	Grain	2.55057	TaPHD.103	Drought 6h	2.02637
TaC3HC4.36	Atay85	Heat	Leaf	1.97868	TaPHD.103	Heat 1h	1.13216
TaC3HC4.36	Atay85	Heat	Root	5.49518	TaPHD.103	Heat 6h	4.17092
TaC3HC4.36	Zubkov	Control	Grain	4.09658	TaPHD.104	Control	0.055889
TaC3HC4.36	Zubkov	Control	Leaf	2.52955	TaPHD.104	Drought&heat 1h	0.005742
TaC3HC4.36	Zubkov	Control	Root	3.41603	TaPHD.104	Drought&heat 6h	0.012724
TaC3HC4.36	Zubkov	Drought	Grain	2.13668	TaPHD.104	Drought 1h	0.04131
TaC3HC4.36	Zubkov	Drought	Leaf	3.02366	TaPHD.104	Drought 6h	0.012927
TaC3HC4.36	Zubkov	Drought	Root	6.42651	TaPHD.104	Heat 1h	0.005981
TaC3HC4.36	Zubkov	Drought&heat	Grain	2.69302	TaPHD.104	Heat 6h	0.011127
TaC3HC4.36	Zubkov	Drought&heat	Leaf	0.787555	TaPHD.105	Control	0.903177
TaC3HC4.36	Zubkov	Drought&heat	Root	6.96786	TaPHD.105	Drought&heat 1h	0.232691
TaC3HC4.36	Zubkov	Heat	Grain	2.07544	TaPHD.105	Drought&heat 6h	0.573146
TaC3HC4.36	Zubkov	Heat	Leaf	2.89734	TaPHD.105	Drought 1h	0.880668
TaC3HC4.36	Zubkov	Heat	Root	6.76571	TaPHD.105	Drought 6h	0.795322
TaC3HC4.37	Atay85	Control	Grain	3.91185	TaPHD.105	Heat 1h	0.384085
TaC3HC4.37	Atay85	Control	Leaf	1.07363	TaPHD.105	Heat 6h	0.693357
TaC3HC4.37	Atay85	Control	Root	3.32014	TaPHD.106	Control	1.83702
TaC3HC4.37	Atay85	Drought	Grain	3.07842	TaPHD.106	Drought&heat 1h	0.744036
TaC3HC4.37	Atay85	Drought	Leaf	0.646314	TaPHD.106	Drought&heat 6h	2.24735
TaC3HC4.37	Atay85	Drought	Root	3.96691	TaPHD.106	Drought 1h	1.65493
TaC3HC4.37	Atay85	Drought&heat	Grain	4.13579	TaPHD.106	Drought 6h	1.24719
TaC3HC4.37	Atay85	Drought&heat	Leaf	2.10469	TaPHD.106	Heat 1h	0.926625
TaC3HC4.37	Atay85	Drought&heat	Root	2.80687	TaPHD.106	Heat 6h	2.44408
TaC3HC4.37	Atay85	Heat	Grain	1.76259	TaPHD.107	Control	5.53429
TaC3HC4.37	Atay85	Heat	Leaf	1.62042	TaPHD.107	Drought&heat 1h	2.70987
TaC3HC4.37	Atay85	Heat	Root	2.23173	TaPHD.107	Drought&heat 6h	8.4656
TaC3HC4.37	Zubkov	Control	Grain	2.24771	TaPHD.107	Drought 1h	5.83046
TaC3HC4.37	Zubkov	Control	Leaf	1.44882	TaPHD.107	Drought 6h	5.13638
TaC3HC4.37	Zubkov	Control	Root	2.39157	TaPHD.107	Heat 1h	3.92136
TaC3HC4.37	Zubkov	Drought	Grain	1.31234	TaPHD.107	Heat 6h	7.19467
TaC3HC4.37	Zubkov	Drought	Leaf	1.86358	TaPHD.108	Control	0.031527
TaC3HC4.37	Zubkov	Drought	Root	3.39306	TaPHD.108	Drought&heat 1h	0.111717
TaC3HC4.37	Zubkov	Drought&heat	Grain	1.29992	TaPHD.108	Drought&heat 6h	0.127754
TaC3HC4.37	Zubkov	Drought&heat	Leaf	0.767795	TaPHD.108	Drought 1h	0.025421
TaC3HC4.37	Zubkov	Drought&heat	Root	3.61803	TaPHD.108	Drought 6h	0.02241
TaC3HC4.37	Zubkov	Heat	Grain	1.55176	TaPHD.108	Heat 1h	0.144004
TaC3HC4.37	Zubkov	Heat	Leaf	1.93245	TaPHD.108	Heat 6h	0.223369
TaC3HC4.37	Zubkov	Heat	Root	3.35407	TaPHD.109	Control	1.64751
TaC3HC4.38	Atay85	Control	Grain	4.563	TaPHD.109	Drought&heat 1h	0.481038
TaC3HC4.38	Atay85	Control	Leaf	1.30738	TaPHD.109	Drought&heat 6h	1.19797
TaC3HC4.38	Atay85	Control	Root	3.44475	TaPHD.109	Drought 1h	1.553
TaC3HC4.38	Atay85	Drought	Grain	3.7196	TaPHD.109	Drought 6h	1.10371
TaC3HC4.38	Atay85	Drought	Leaf	0.924221	TaPHD.109	Heat 1h	0.983077
TaC3HC4.38	Atay85	Drought	Root	3.98059	TaPHD.109	Heat 6h	1.04473
TaC3HC4.38	Atay85	Drought&heat	Grain	4.47468	TaPHD.11	Control	5.67108
TaC3HC4.38	Atay85	Drought&heat	Leaf	3.98864	TaPHD.11	Drought&heat 1h	2.27786
TaC3HC4.38	Atay85	Drought&heat	Root	3.49931	TaPHD.11	Drought&heat 6h	4.27828
TaC3HC4.38	Atay85	Heat	Grain	1.61274	TaPHD.11	Drought 1h	5.84373
TaC3HC4.38	Atay85	Heat	Leaf	1.35876	TaPHD.11	Drought 6h	7.50612
TaC3HC4.38	Atay85	Heat	Root	2.74417	TaPHD.11	Heat 1h	4.09443
TaC3HC4.38	Zubkov	Control	Grain	2.1322	TaPHD.11	Heat 6h	4.61421
TaC3HC4.38	Zubkov	Control	Leaf	1.69133	TaPHD.110	Control	4.72037
TaC3HC4.38	Zubkov	Control	Root	2.34613	TaPHD.110	Drought&heat 1h	1.90214
TaC3HC4.38	Zubkov	Drought	Grain	1.6357	TaPHD.110	Drought&heat 6h	3.86361
TaC3HC4.38	Zubkov	Drought	Leaf	2.16828	TaPHD.110	Drought 1h	3.97313
TaC3HC4.38	Zubkov	Drought	Root	4.18998	TaPHD.110	Drought 6h	3.83717
TaC3HC4.38	Zubkov	Drought&heat	Grain	1.47321	TaPHD.110	Heat 1h	2.95643
TaC3HC4.38	Zubkov	Drought&heat	Leaf	0.643388	TaPHD.110	Heat 6h	4.78244
TaC3HC4.38	Zubkov	Drought&heat	Root	4.73511	TaPHD.111	Control	5.04891
TaC3HC4.38	Zubkov	Heat	Grain	1.40233	TaPHD.111	Drought&heat 1h	1.98535
TaC3HC4.38	Zubkov	Heat	Leaf	2.29752	TaPHD.111	Drought&heat 6h	5.64692
TaC3HC4.38	Zubkov	Heat	Root	4.37871	TaPHD.111	Drought 1h	6.66806
TaC3HC4.4	Atay85	Control	Grain	12.29	TaPHD.111	Drought 6h	5.01017
TaC3HC4.4	Atay85	Control	Leaf	3.57273	TaPHD.111	Heat 1h	2.47211
TaC3HC4.4	Atay85	Control	Root	7.28073	TaPHD.111	Heat 6h	4.31816
TaC3HC4.4	Atay85	Drought	Grain	6.44028	TaPHD.112	Control	1.87238
TaC3HC4.4	Atay85	Drought	Leaf	1.85033	TaPHD.112	Drought&heat 1h	0.50594
TaC3HC4.4	Atay85	Drought	Root	10.0115	TaPHD.112	Drought&heat 6h	2.01186
TaC3HC4.4	Atay85	Drought&heat	Grain	6.87702	TaPHD.112	Drought 1h	2.82921
TaC3HC4.4	Atay85	Drought&heat	Leaf	9.28189	TaPHD.112	Drought 6h	2.27601
TaC3HC4.4	Atay85	Drought&heat	Root	3.98239	TaPHD.112	Heat 1h	0.54545
TaC3HC4.4	Atay85	Heat	Grain	6.92076	TaPHD.112	Heat 6h	2.92
TaC3HC4.4	Atay85	Heat	Leaf	2.57213	TaPHD.113	Control	0.014405
TaC3HC4.4	Atay85	Heat	Root	9.90792	TaPHD.113	Drought&heat 1h	0
TaC3HC4.4	Zubkov	Control	Grain	6.78012	TaPHD.113	Drought&heat 6h	0
TaC3HC4.4	Zubkov	Control	Leaf	3.28371	TaPHD.113	Drought 1h	0.005224
TaC3HC4.4	Zubkov	Control	Root	7.8897	TaPHD.113	Drought 6h	0
TaC3HC4.4	Zubkov	Drought	Grain	3.47772	TaPHD.113	Heat 1h	0.007143
TaC3HC4.4	Zubkov	Drought	Leaf	4.91517	TaPHD.113	Heat 6h	0.006542
TaC3HC4.4	Zubkov	Drought	Root	12.9294	TaPHD.114	Control	0.289968
TaC3HC4.4	Zubkov	Drought&heat	Grain	4.00905	TaPHD.114	Drought&heat 1h	0.067313
TaC3HC4.4	Zubkov	Drought&heat	Leaf	2.29401	TaPHD.114	Drought&heat 6h	0.564736
TaC3HC4.4	Zubkov	Drought&heat	Root	7.39392	TaPHD.114	Drought 1h	0.381655
TaC3HC4.4	Zubkov	Heat	Grain	3.53709	TaPHD.114	Drought 6h	0.058036
TaC3HC4.4	Zubkov	Heat	Leaf	6.20983	TaPHD.114	Heat 1h	0.145062
TaC3HC4.4	Zubkov	Heat	Root	7.61051	TaPHD.114	Heat 6h	0.496439
TaC3HC4.5	Atay85	Control	Grain	14.4363	TaPHD.115	Control	1.90703
TaC3HC4.5	Atay85	Control	Leaf	4.67245	TaPHD.115	Drought&heat 1h	1.16555
TaC3HC4.5	Atay85	Control	Root	11.2552	TaPHD.115	Drought&heat 6h	2.9589
TaC3HC4.5	Atay85	Drought	Grain	9.31827	TaPHD.115	Drought 1h	2.15081
TaC3HC4.5	Atay85	Drought	Leaf	2.42862	TaPHD.115	Drought 6h	2.50953
TaC3HC4.5	Atay85	Drought	Root	11.4076	TaPHD.115	Heat 1h	1.36377
TaC3HC4.5	Atay85	Drought&heat	Grain	10.3065	TaPHD.115	Heat 6h	2.81646
TaC3HC4.5	Atay85	Drought&heat	Leaf	10.2181	TaPHD.116	Control	0.616321
TaC3HC4.5	Atay85	Drought&heat	Root	6.39166	TaPHD.116	Drought&heat 1h	0.322685
TaC3HC4.5	Atay85	Heat	Grain	4.75013	TaPHD.116	Drought&heat 6h	0.612985
TaC3HC4.5	Atay85	Heat	Leaf	4.0616	TaPHD.116	Drought 1h	0.714639
TaC3HC4.5	Atay85	Heat	Root	9.38031	TaPHD.116	Drought 6h	0.622591
TaC3HC4.5	Zubkov	Control	Grain	8.14938	TaPHD.116	Heat 1h	0.299368
TaC3HC4.5	Zubkov	Control	Leaf	5.55953	TaPHD.116	Heat 6h	0.628538
TaC3HC4.5	Zubkov	Control	Root	10.8821	TaPHD.117	Control	1.47253
TaC3HC4.5	Zubkov	Drought	Grain	4.58687	TaPHD.117	Drought&heat 1h	0.847365
TaC3HC4.5	Zubkov	Drought	Leaf	7.3669	TaPHD.117	Drought&heat 6h	4.08509
TaC3HC4.5	Zubkov	Drought	Root	16.572	TaPHD.117	Drought 1h	1.5739
TaC3HC4.5	Zubkov	Drought&heat	Grain	5.58579	TaPHD.117	Drought 6h	1.38905
TaC3HC4.5	Zubkov	Drought&heat	Leaf	2.02801	TaPHD.117	Heat 1h	0.978781
TaC3HC4.5	Zubkov	Drought&heat	Root	9.64537	TaPHD.117	Heat 6h	4.42762
TaC3HC4.5	Zubkov	Heat	Grain	5.08347	TaPHD.118	Control	0.034265
TaC3HC4.5	Zubkov	Heat	Leaf	6.32141	TaPHD.118	Drought&heat 1h	0.065942
TaC3HC4.5	Zubkov	Heat	Root	9.05114	TaPHD.118	Drought&heat 6h	0.070527
TaC3HC4.6	Atay85	Control	Grain	9.4708	TaPHD.118	Drought 1h	0.166804
TaC3HC4.6	Atay85	Control	Leaf	3.0812	TaPHD.118	Drought 6h	0.006881
TaC3HC4.6	Atay85	Control	Root	8.74431	TaPHD.118	Heat 1h	0.031648
TaC3HC4.6	Atay85	Drought	Grain	8.252	TaPHD.118	Heat 6h	0.077433
TaC3HC4.6	Atay85	Drought	Leaf	1.63733	TaPHD.119	Control	0.50818
TaC3HC4.6	Atay85	Drought	Root	5.49871	TaPHD.119	Drought&heat 1h	0.133218
TaC3HC4.6	Atay85	Drought&heat	Grain	8.0573	TaPHD.119	Drought&heat 6h	0.97546
TaC3HC4.6	Atay85	Drought&heat	Leaf	10.6283	TaPHD.119	Drought 1h	0.733043
TaC3HC4.6	Atay85	Drought&heat	Root	4.03393	TaPHD.119	Drought 6h	0.231224
TaC3HC4.6	Atay85	Heat	Grain	4.71791	TaPHD.119	Heat 1h	0.272247
TaC3HC4.6	Atay85	Heat	Leaf	4.29425	TaPHD.119	Heat 6h	0.605422
TaC3HC4.6	Atay85	Heat	Root	8.95067	TaPHD.12	Control	1.62123
TaC3HC4.6	Zubkov	Control	Grain	6.38075	TaPHD.12	Drought&heat 1h	0.61431
TaC3HC4.6	Zubkov	Control	Leaf	3.89796	TaPHD.12	Drought&heat 6h	1.01781
TaC3HC4.6	Zubkov	Control	Root	7.1915	TaPHD.12	Drought 1h	1.38289
TaC3HC4.6	Zubkov	Drought	Grain	5.54726	TaPHD.12	Drought 6h	0.954502
TaC3HC4.6	Zubkov	Drought	Leaf	4.96892	TaPHD.12	Heat 1h	1.04592
TaC3HC4.6	Zubkov	Drought	Root	10.6042	TaPHD.12	Heat 6h	1.10684
TaC3HC4.6	Zubkov	Drought&heat	Grain	3.63444	TaPHD.120	Control	0.952965
TaC3HC4.6	Zubkov	Drought&heat	Leaf	1.90347	TaPHD.120	Drought&heat 1h	0.447302
TaC3HC4.6	Zubkov	Drought&heat	Root	7.58063	TaPHD.120	Drought&heat 6h	0.901023
TaC3HC4.6	Zubkov	Heat	Grain	3.16292	TaPHD.120	Drought 1h	1.06272
TaC3HC4.6	Zubkov	Heat	Leaf	6.32391	TaPHD.120	Drought 6h	0.852173
TaC3HC4.6	Zubkov	Heat	Root	8.73545	TaPHD.120	Heat 1h	0.506319
TaC3HC4.7	Atay85	Control	Grain	2.36514	TaPHD.120	Heat 6h	0.678003
TaC3HC4.7	Atay85	Control	Leaf	0.71666	TaPHD.121	Control	1.57871
TaC3HC4.7	Atay85	Control	Root	4.24834	TaPHD.121	Drought&heat 1h	0.636445
TaC3HC4.7	Atay85	Drought	Grain	2.47386	TaPHD.121	Drought&heat 6h	3.7997
TaC3HC4.7	Atay85	Drought	Leaf	0.463725	TaPHD.121	Drought 1h	1.64484
TaC3HC4.7	Atay85	Drought	Root	3.94885	TaPHD.121	Drought 6h	1.17433
TaC3HC4.7	Atay85	Drought&heat	Grain	2.53531	TaPHD.121	Heat 1h	0.939517
TaC3HC4.7	Atay85	Drought&heat	Leaf	2.22322	TaPHD.121	Heat 6h	4.0626
TaC3HC4.7	Atay85	Drought&heat	Root	3.55331	TaPHD.122	Control	0.205624
TaC3HC4.7	Atay85	Heat	Grain	1.00765	TaPHD.122	Drought&heat 1h	0.087499
TaC3HC4.7	Atay85	Heat	Leaf	0.97584	TaPHD.122	Drought&heat 6h	0.533515
TaC3HC4.7	Atay85	Heat	Root	2.12015	TaPHD.122	Drought 1h	0.303042
TaC3HC4.7	Zubkov	Control	Grain	1.4319	TaPHD.122	Drought 6h	0.043674
TaC3HC4.7	Zubkov	Control	Leaf	0.838137	TaPHD.122	Heat 1h	0.102497
TaC3HC4.7	Zubkov	Control	Root	1.62364	TaPHD.122	Heat 6h	0.442275
TaC3HC4.7	Zubkov	Drought	Grain	0.732225	TaPHD.123	Control	0.771941
TaC3HC4.7	Zubkov	Drought	Leaf	0.910192	TaPHD.123	Drought&heat 1h	0.348991
TaC3HC4.7	Zubkov	Drought	Root	3.06326	TaPHD.123	Drought&heat 6h	0.742196
TaC3HC4.7	Zubkov	Drought&heat	Grain	0.81648	TaPHD.123	Drought 1h	0.914144
TaC3HC4.7	Zubkov	Drought&heat	Leaf	0.467722	TaPHD.123	Drought 6h	0.969744
TaC3HC4.7	Zubkov	Drought&heat	Root	3.10988	TaPHD.123	Heat 1h	0.423161
TaC3HC4.7	Zubkov	Heat	Grain	0.727536	TaPHD.123	Heat 6h	0.746541
TaC3HC4.7	Zubkov	Heat	Leaf	0.895708	TaPHD.124	Control	1.65291
TaC3HC4.7	Zubkov	Heat	Root	3.06262	TaPHD.124	Drought&heat 1h	0.711847
TaC3HC4.8	Atay85	Control	Grain	2.65548	TaPHD.124	Drought&heat 6h	3.85946
TaC3HC4.8	Atay85	Control	Leaf	0.940041	TaPHD.124	Drought 1h	1.65975
TaC3HC4.8	Atay85	Control	Root	3.9507	TaPHD.124	Drought 6h	1.09712
TaC3HC4.8	Atay85	Drought	Grain	3.55456	TaPHD.124	Heat 1h	0.974463
TaC3HC4.8	Atay85	Drought	Leaf	0.567184	TaPHD.124	Heat 6h	4.01651
TaC3HC4.8	Atay85	Drought	Root	3.51602	TaPHD.125	Control	0
TaC3HC4.8	Atay85	Drought&heat	Grain	3.09229	TaPHD.125	Drought&heat 1h	0
TaC3HC4.8	Atay85	Drought&heat	Leaf	1.82231	TaPHD.125	Drought&heat 6h	0
TaC3HC4.8	Atay85	Drought&heat	Root	2.33909	TaPHD.125	Drought 1h	0
TaC3HC4.8	Atay85	Heat	Grain	1.51744	TaPHD.125	Drought 6h	0
TaC3HC4.8	Atay85	Heat	Leaf	1.0346	TaPHD.125	Heat 1h	0
TaC3HC4.8	Atay85	Heat	Root	1.32817	TaPHD.125	Heat 6h	0
TaC3HC4.8	Zubkov	Control	Grain	1.74547	TaPHD.126	Control	0.369345
TaC3HC4.8	Zubkov	Control	Leaf	1.23994	TaPHD.126	Drought&heat 1h	0.232277
TaC3HC4.8	Zubkov	Control	Root	1.07392	TaPHD.126	Drought&heat 6h	0.899926
TaC3HC4.8	Zubkov	Drought	Grain	1.04579	TaPHD.126	Drought 1h	0.342773
TaC3HC4.8	Zubkov	Drought	Leaf	1.52842	TaPHD.126	Drought 6h	0.456978
TaC3HC4.8	Zubkov	Drought	Root	3.80076	TaPHD.126	Heat 1h	0.218444
TaC3HC4.8	Zubkov	Drought&heat	Grain	1.43655	TaPHD.126	Heat 6h	0.815408
TaC3HC4.8	Zubkov	Drought&heat	Leaf	0.514334	TaPHD.127	Control	1.69453
TaC3HC4.8	Zubkov	Drought&heat	Root	2.12635	TaPHD.127	Drought&heat 1h	0.82258
TaC3HC4.8	Zubkov	Heat	Grain	1.1301	TaPHD.127	Drought&heat 6h	2.04177
TaC3HC4.8	Zubkov	Heat	Leaf	1.58511	TaPHD.127	Drought 1h	1.94262
TaC3HC4.8	Zubkov	Heat	Root	2.69951	TaPHD.127	Drought 6h	1.20514
TaC3HC4.9	Atay85	Control	Grain	3.82917	TaPHD.127	Heat 1h	0.743053
TaC3HC4.9	Atay85	Control	Leaf	1.1083	TaPHD.127	Heat 6h	1.87957
TaC3HC4.9	Atay85	Control	Root	5.14836	TaPHD.128	Control	1.05511
TaC3HC4.9	Atay85	Drought	Grain	3.19468	TaPHD.128	Drought&heat 1h	0.572422
TaC3HC4.9	Atay85	Drought	Leaf	0.54385	TaPHD.128	Drought&heat 6h	1.87502
TaC3HC4.9	Atay85	Drought	Root	6.21508	TaPHD.128	Drought 1h	0.928076
TaC3HC4.9	Atay85	Drought&heat	Grain	3.91407	TaPHD.128	Drought 6h	0.668977
TaC3HC4.9	Atay85	Drought&heat	Leaf	2.41133	TaPHD.128	Heat 1h	0.478349
TaC3HC4.9	Atay85	Drought&heat	Root	5.75976	TaPHD.128	Heat 6h	2.35358
TaC3HC4.9	Atay85	Heat	Grain	1.63375	TaPHD.129	Control	0.559055
TaC3HC4.9	Atay85	Heat	Leaf	1.67318	TaPHD.129	Drought&heat 1h	0.343414
TaC3HC4.9	Atay85	Heat	Root	2.72427	TaPHD.129	Drought&heat 6h	0.776303
TaC3HC4.9	Zubkov	Control	Grain	1.82262	TaPHD.129	Drought 1h	0.667698
TaC3HC4.9	Zubkov	Control	Leaf	1.41571	TaPHD.129	Drought 6h	0.69777
TaC3HC4.9	Zubkov	Control	Root	1.96369	TaPHD.129	Heat 1h	0.392999
TaC3HC4.9	Zubkov	Drought	Grain	1.22576	TaPHD.129	Heat 6h	0.843378
TaC3HC4.9	Zubkov	Drought	Leaf	1.50392	TaPHD.13	Control	4.53156
TaC3HC4.9	Zubkov	Drought	Root	5.0189	TaPHD.13	Drought&heat 1h	2.40195
TaC3HC4.9	Zubkov	Drought&heat	Grain	1.42437	TaPHD.13	Drought&heat 6h	5.55941
TaC3HC4.9	Zubkov	Drought&heat	Leaf	0.578565	TaPHD.13	Drought 1h	5.41463
TaC3HC4.9	Zubkov	Drought&heat	Root	3.37208	TaPHD.13	Drought 6h	4.26389
TaC3HC4.9	Zubkov	Heat	Grain	1.16366	TaPHD.13	Heat 1h	2.00938
TaC3HC4.9	Zubkov	Heat	Leaf	1.85239	TaPHD.13	Heat 6h	6.3285
TaC3HC4.9	Zubkov	Heat	Root	3.94928	TaPHD.130	Control	0.630697
TaCCCH.1	Atay85	Control	Grain	36.3763	TaPHD.130	Drought&heat 1h	0.650587
TaCCCH.1	Atay85	Control	Leaf	13.4564	TaPHD.130	Drought&heat 6h	1.60259
TaCCCH.1	Atay85	Control	Root	38.3337	TaPHD.130	Drought 1h	0.734885
TaCCCH.1	Atay85	Drought	Grain	38.6466	TaPHD.130	Drought 6h	0.784285
TaCCCH.1	Atay85	Drought	Leaf	6.68403	TaPHD.130	Heat 1h	0.449581
TaCCCH.1	Atay85	Drought	Root	32.3384	TaPHD.130	Heat 6h	1.69403
TaCCCH.1	Atay85	Drought&heat	Grain	35.8606	TaPHD.131	Control	1.54865
TaCCCH.1	Atay85	Drought&heat	Leaf	52.9512	TaPHD.131	Drought&heat 1h	0.610449
TaCCCH.1	Atay85	Drought&heat	Root	26.6398	TaPHD.131	Drought&heat 6h	1.60651
TaCCCH.1	Atay85	Heat	Grain	18.6428	TaPHD.131	Drought 1h	1.89057
TaCCCH.1	Atay85	Heat	Leaf	8.62833	TaPHD.131	Drought 6h	1.2051
TaCCCH.1	Atay85	Heat	Root	47.4598	TaPHD.131	Heat 1h	0.709362
TaCCCH.1	Zubkov	Control	Grain	19.0297	TaPHD.131	Heat 6h	1.56155
TaCCCH.1	Zubkov	Control	Leaf	12.3589	TaPHD.132	Control	0.792593
TaCCCH.1	Zubkov	Control	Root	31.9476	TaPHD.132	Drought&heat 1h	0.467994
TaCCCH.1	Zubkov	Drought	Grain	6.16365	TaPHD.132	Drought&heat 6h	0.693713
TaCCCH.1	Zubkov	Drought	Leaf	15.4739	TaPHD.132	Drought 1h	0.830284
TaCCCH.1	Zubkov	Drought	Root	43.9875	TaPHD.132	Drought 6h	0.728805
TaCCCH.1	Zubkov	Drought&heat	Grain	9.90823	TaPHD.132	Heat 1h	0.574348
TaCCCH.1	Zubkov	Drought&heat	Leaf	6.79276	TaPHD.132	Heat 6h	0.876371
TaCCCH.1	Zubkov	Drought&heat	Root	43.2119	TaPHD.133	Control	1.22749
TaCCCH.1	Zubkov	Heat	Grain	10.5462	TaPHD.133	Drought&heat 1h	0.590909
TaCCCH.1	Zubkov	Heat	Leaf	11.8568	TaPHD.133	Drought&heat 6h	1.71044
TaCCCH.1	Zubkov	Heat	Root	41.0881	TaPHD.133	Drought 1h	1.14883
TaCCCH.10	Atay85	Control	Grain	0	TaPHD.133	Drought 6h	0.940977
TaCCCH.10	Atay85	Control	Leaf	0	TaPHD.133	Heat 1h	0.614182
TaCCCH.10	Atay85	Control	Root	0	TaPHD.133	Heat 6h	1.91429
TaCCCH.10	Atay85	Drought	Grain	0.016748	TaPHD.134	Control	0
TaCCCH.10	Atay85	Drought	Leaf	0	TaPHD.134	Drought&heat 1h	0
TaCCCH.10	Atay85	Drought	Root	0	TaPHD.134	Drought&heat 6h	0
TaCCCH.10	Atay85	Drought&heat	Grain	0	TaPHD.134	Drought 1h	0
TaCCCH.10	Atay85	Drought&heat	Leaf	0	TaPHD.134	Drought 6h	0
TaCCCH.10	Atay85	Drought&heat	Root	0.014902	TaPHD.134	Heat 1h	0
TaCCCH.10	Atay85	Heat	Grain	0	TaPHD.134	Heat 6h	0
TaCCCH.10	Atay85	Heat	Leaf	0	TaPHD.135	Control	0
TaCCCH.10	Atay85	Heat	Root	0	TaPHD.135	Drought&heat 1h	0
TaCCCH.10	Zubkov	Control	Grain	0	TaPHD.135	Drought&heat 6h	0
TaCCCH.10	Zubkov	Control	Leaf	0	TaPHD.135	Drought 1h	0
TaCCCH.10	Zubkov	Control	Root	0	TaPHD.135	Drought 6h	0
TaCCCH.10	Zubkov	Drought	Grain	0	TaPHD.135	Heat 1h	0
TaCCCH.10	Zubkov	Drought	Leaf	0	TaPHD.135	Heat 6h	0
TaCCCH.10	Zubkov	Drought	Root	0	TaPHD.136	Control	3.56601
TaCCCH.10	Zubkov	Drought&heat	Grain	0.006072	TaPHD.136	Drought&heat 1h	0.881072
TaCCCH.10	Zubkov	Drought&heat	Leaf	0.047683	TaPHD.136	Drought&heat 6h	3.07789
TaCCCH.10	Zubkov	Drought&heat	Root	0.033482	TaPHD.136	Drought 1h	3.75789
TaCCCH.10	Zubkov	Heat	Grain	0	TaPHD.136	Drought 6h	3.41362
TaCCCH.10	Zubkov	Heat	Leaf	0.164316	TaPHD.136	Heat 1h	1.26142
TaCCCH.10	Zubkov	Heat	Root	0	TaPHD.136	Heat 6h	2.94259
TaCCCH.11	Atay85	Control	Grain	0	TaPHD.137	Control	0.187932
TaCCCH.11	Atay85	Control	Leaf	0	TaPHD.137	Drought&heat 1h	1.10153
TaCCCH.11	Atay85	Control	Root	0	TaPHD.137	Drought&heat 6h	0.404006
TaCCCH.11	Atay85	Drought	Grain	0	TaPHD.137	Drought 1h	0.145497
TaCCCH.11	Atay85	Drought	Leaf	0	TaPHD.137	Drought 6h	0.182007
TaCCCH.11	Atay85	Drought	Root	0	TaPHD.137	Heat 1h	0.855682
TaCCCH.11	Atay85	Drought&heat	Grain	0	TaPHD.137	Heat 6h	0.467992
TaCCCH.11	Atay85	Drought&heat	Leaf	0	TaPHD.138	Control	0.743752
TaCCCH.11	Atay85	Drought&heat	Root	0	TaPHD.138	Drought&heat 1h	1.00058
TaCCCH.11	Atay85	Heat	Grain	0	TaPHD.138	Drought&heat 6h	1.79102
TaCCCH.11	Atay85	Heat	Leaf	0	TaPHD.138	Drought 1h	0.866161
TaCCCH.11	Atay85	Heat	Root	0	TaPHD.138	Drought 6h	1.1023
TaCCCH.11	Zubkov	Control	Grain	0	TaPHD.138	Heat 1h	0.755038
TaCCCH.11	Zubkov	Control	Leaf	0	TaPHD.138	Heat 6h	2.07312
TaCCCH.11	Zubkov	Control	Root	0	TaPHD.139	Control	1.78428
TaCCCH.11	Zubkov	Drought	Grain	0	TaPHD.139	Drought&heat 1h	0.629958
TaCCCH.11	Zubkov	Drought	Leaf	0	TaPHD.139	Drought&heat 6h	1.65122
TaCCCH.11	Zubkov	Drought	Root	0	TaPHD.139	Drought 1h	1.93739
TaCCCH.11	Zubkov	Drought&heat	Grain	0	TaPHD.139	Drought 6h	1.07862
TaCCCH.11	Zubkov	Drought&heat	Leaf	0	TaPHD.139	Heat 1h	0.778146
TaCCCH.11	Zubkov	Drought&heat	Root	0	TaPHD.139	Heat 6h	1.80565
TaCCCH.11	Zubkov	Heat	Grain	0	TaPHD.14	Control	0.016071
TaCCCH.11	Zubkov	Heat	Leaf	0	TaPHD.14	Drought&heat 1h	0.176685
TaCCCH.11	Zubkov	Heat	Root	0	TaPHD.14	Drought&heat 6h	0.331485
TaCCCH.12	Atay85	Control	Grain	0.819451	TaPHD.14	Drought 1h	0.050496
TaCCCH.12	Atay85	Control	Leaf	0.189101	TaPHD.14	Drought 6h	0.018176
TaCCCH.12	Atay85	Control	Root	0.726749	TaPHD.14	Heat 1h	0.232234
TaCCCH.12	Atay85	Drought	Grain	5.51644	TaPHD.14	Heat 6h	0.35334
TaCCCH.12	Atay85	Drought	Leaf	0.169462	TaPHD.140	Control	2.30858
TaCCCH.12	Atay85	Drought	Root	2.18141	TaPHD.140	Drought&heat 1h	1.20573
TaCCCH.12	Atay85	Drought&heat	Grain	0.916181	TaPHD.140	Drought&heat 6h	4.50387
TaCCCH.12	Atay85	Drought&heat	Leaf	3.73641	TaPHD.140	Drought 1h	2.10316
TaCCCH.12	Atay85	Drought&heat	Root	2.04621	TaPHD.140	Drought 6h	1.64579
TaCCCH.12	Atay85	Heat	Grain	0.280171	TaPHD.140	Heat 1h	1.01549
TaCCCH.12	Atay85	Heat	Leaf	0.326112	TaPHD.140	Heat 6h	4.83882
TaCCCH.12	Atay85	Heat	Root	3.62326	TaPHD.141	Control	0.016039
TaCCCH.12	Zubkov	Control	Grain	0.667456	TaPHD.141	Drought&heat 1h	0
TaCCCH.12	Zubkov	Control	Leaf	0.455607	TaPHD.141	Drought&heat 6h	0
TaCCCH.12	Zubkov	Control	Root	0.96893	TaPHD.141	Drought 1h	0.034783
TaCCCH.12	Zubkov	Drought	Grain	0.121781	TaPHD.141	Drought 6h	0
TaCCCH.12	Zubkov	Drought	Leaf	0.295398	TaPHD.141	Heat 1h	0
TaCCCH.12	Zubkov	Drought	Root	2.46596	TaPHD.141	Heat 6h	0
TaCCCH.12	Zubkov	Drought&heat	Grain	0.279882	TaPHD.142	Control	0
TaCCCH.12	Zubkov	Drought&heat	Leaf	0.089577	TaPHD.142	Drought&heat 1h	0
TaCCCH.12	Zubkov	Drought&heat	Root	1.28414	TaPHD.142	Drought&heat 6h	0
TaCCCH.12	Zubkov	Heat	Grain	0.247303	TaPHD.142	Drought 1h	0
TaCCCH.12	Zubkov	Heat	Leaf	0.086834	TaPHD.142	Drought 6h	0
TaCCCH.12	Zubkov	Heat	Root	5.28238	TaPHD.142	Heat 1h	0
TaCCCH.13	Atay85	Control	Grain	32.5536	TaPHD.142	Heat 6h	0
TaCCCH.13	Atay85	Control	Leaf	4.32437	TaPHD.143	Control	0
TaCCCH.13	Atay85	Control	Root	28.3429	TaPHD.143	Drought&heat 1h	0
TaCCCH.13	Atay85	Drought	Grain	18.5004	TaPHD.143	Drought&heat 6h	0
TaCCCH.13	Atay85	Drought	Leaf	2.37069	TaPHD.143	Drought 1h	0
TaCCCH.13	Atay85	Drought	Root	26.4773	TaPHD.143	Drought 6h	0
TaCCCH.13	Atay85	Drought&heat	Grain	21.7442	TaPHD.143	Heat 1h	0
TaCCCH.13	Atay85	Drought&heat	Leaf	16.7578	TaPHD.143	Heat 6h	0
TaCCCH.13	Atay85	Drought&heat	Root	18.488	TaPHD.15	Control	1.23035
TaCCCH.13	Atay85	Heat	Grain	8.13614	TaPHD.15	Drought&heat 1h	0.467727
TaCCCH.13	Atay85	Heat	Leaf	5.03546	TaPHD.15	Drought&heat 6h	1.41036
TaCCCH.13	Atay85	Heat	Root	18.7461	TaPHD.15	Drought 1h	1.28139
TaCCCH.13	Zubkov	Control	Grain	10.0746	TaPHD.15	Drought 6h	0.984488
TaCCCH.13	Zubkov	Control	Leaf	5.83956	TaPHD.15	Heat 1h	0.601134
TaCCCH.13	Zubkov	Control	Root	19.0444	TaPHD.15	Heat 6h	1.35663
TaCCCH.13	Zubkov	Drought	Grain	5.10384	TaPHD.16	Control	8.2525
TaCCCH.13	Zubkov	Drought	Leaf	6.53617	TaPHD.16	Drought&heat 1h	3.20585
TaCCCH.13	Zubkov	Drought	Root	28.0079	TaPHD.16	Drought&heat 6h	11.6432
TaCCCH.13	Zubkov	Drought&heat	Grain	5.98341	TaPHD.16	Drought 1h	7.28996
TaCCCH.13	Zubkov	Drought&heat	Leaf	2.39019	TaPHD.16	Drought 6h	6.77945
TaCCCH.13	Zubkov	Drought&heat	Root	20.303	TaPHD.16	Heat 1h	4.60598
TaCCCH.13	Zubkov	Heat	Grain	4.59073	TaPHD.16	Heat 6h	16.3717
TaCCCH.13	Zubkov	Heat	Leaf	6.9672	TaPHD.17	Control	4.06487
TaCCCH.13	Zubkov	Heat	Root	18.4596	TaPHD.17	Drought&heat 1h	1.9051
TaCCCH.14	Atay85	Control	Grain	0	TaPHD.17	Drought&heat 6h	7.29781
TaCCCH.14	Atay85	Control	Leaf	0	TaPHD.17	Drought 1h	3.74169
TaCCCH.14	Atay85	Control	Root	0.047178	TaPHD.17	Drought 6h	2.93255
TaCCCH.14	Atay85	Drought	Grain	0.033355	TaPHD.17	Heat 1h	2.44266
TaCCCH.14	Atay85	Drought	Leaf	0.014862	TaPHD.17	Heat 6h	7.23146
TaCCCH.14	Atay85	Drought	Root	0	TaPHD.18	Control	3.0019
TaCCCH.14	Atay85	Drought&heat	Grain	0.034744	TaPHD.18	Drought&heat 1h	1.13315
TaCCCH.14	Atay85	Drought&heat	Leaf	0	TaPHD.18	Drought&heat 6h	3.11594
TaCCCH.14	Atay85	Drought&heat	Root	0.115968	TaPHD.18	Drought 1h	2.84979
TaCCCH.14	Atay85	Heat	Grain	0	TaPHD.18	Drought 6h	2.09759
TaCCCH.14	Atay85	Heat	Leaf	0	TaPHD.18	Heat 1h	1.44076
TaCCCH.14	Atay85	Heat	Root	0	TaPHD.18	Heat 6h	3.67672
TaCCCH.14	Zubkov	Control	Grain	0.033071	TaPHD.19	Control	0
TaCCCH.14	Zubkov	Control	Leaf	0.011306	TaPHD.19	Drought&heat 1h	0.041691
TaCCCH.14	Zubkov	Control	Root	0	TaPHD.19	Drought&heat 6h	0
TaCCCH.14	Zubkov	Drought	Grain	0	TaPHD.19	Drought 1h	0.026595
TaCCCH.14	Zubkov	Drought	Leaf	0	TaPHD.19	Drought 6h	0.015059
TaCCCH.14	Zubkov	Drought	Root	0.055419	TaPHD.19	Heat 1h	0.029232
TaCCCH.14	Zubkov	Drought&heat	Grain	0	TaPHD.19	Heat 6h	0.015901
TaCCCH.14	Zubkov	Drought&heat	Leaf	0	TaPHD.2	Control	0.306687
TaCCCH.14	Zubkov	Drought&heat	Root	0	TaPHD.2	Drought&heat 1h	0.088456
TaCCCH.14	Zubkov	Heat	Grain	0	TaPHD.2	Drought&heat 6h	0.433718
TaCCCH.14	Zubkov	Heat	Leaf	0	TaPHD.2	Drought 1h	0.527521
TaCCCH.14	Zubkov	Heat	Root	0.080437	TaPHD.2	Drought 6h	0.49901
TaCCCH.15	Atay85	Control	Grain	0.155404	TaPHD.2	Heat 1h	0.472477
TaCCCH.15	Atay85	Control	Leaf	0.029488	TaPHD.2	Heat 6h	0.569056
TaCCCH.15	Atay85	Control	Root	0.328447	TaPHD.20	Control	1.89673
TaCCCH.15	Atay85	Drought	Grain	0.561218	TaPHD.20	Drought&heat 1h	1.40361
TaCCCH.15	Atay85	Drought	Leaf	0.008968	TaPHD.20	Drought&heat 6h	3.37025
TaCCCH.15	Atay85	Drought	Root	0.444057	TaPHD.20	Drought 1h	2.33524
TaCCCH.15	Atay85	Drought&heat	Grain	0.535009	TaPHD.20	Drought 6h	1.8379
TaCCCH.15	Atay85	Drought&heat	Leaf	0.540003	TaPHD.20	Heat 1h	1.25464
TaCCCH.15	Atay85	Drought&heat	Root	0.48088	TaPHD.20	Heat 6h	3.45713
TaCCCH.15	Atay85	Heat	Grain	0.027828	TaPHD.21	Control	1.50841
TaCCCH.15	Atay85	Heat	Leaf	0	TaPHD.21	Drought&heat 1h	0.624169
TaCCCH.15	Atay85	Heat	Root	0.620155	TaPHD.21	Drought&heat 6h	2.18003
TaCCCH.15	Zubkov	Control	Grain	0.064095	TaPHD.21	Drought 1h	1.7446
TaCCCH.15	Zubkov	Control	Leaf	0.031026	TaPHD.21	Drought 6h	1.17774
TaCCCH.15	Zubkov	Control	Root	0.115535	TaPHD.21	Heat 1h	0.774243
TaCCCH.15	Zubkov	Drought	Grain	0.092148	TaPHD.21	Heat 6h	2.08231
TaCCCH.15	Zubkov	Drought	Leaf	0.016338	TaPHD.22	Control	1.39748
TaCCCH.15	Zubkov	Drought	Root	0.665104	TaPHD.22	Drought&heat 1h	0.273319
TaCCCH.15	Zubkov	Drought&heat	Grain	0.025881	TaPHD.22	Drought&heat 6h	1.53224
TaCCCH.15	Zubkov	Drought&heat	Leaf	0.018581	TaPHD.22	Drought 1h	1.31521
TaCCCH.15	Zubkov	Drought&heat	Root	0.382817	TaPHD.22	Drought 6h	1.24863
TaCCCH.15	Zubkov	Heat	Grain	0.015295	TaPHD.22	Heat 1h	0.513787
TaCCCH.15	Zubkov	Heat	Leaf	0.116484	TaPHD.22	Heat 6h	2.61694
TaCCCH.15	Zubkov	Heat	Root	0.876187	TaPHD.23	Control	3.23324
TaCCCH.16	Atay85	Control	Grain	5.40239	TaPHD.23	Drought&heat 1h	1.34982
TaCCCH.16	Atay85	Control	Leaf	1.03023	TaPHD.23	Drought&heat 6h	5.7633
TaCCCH.16	Atay85	Control	Root	3.79293	TaPHD.23	Drought 1h	3.55824
TaCCCH.16	Atay85	Drought	Grain	5.27769	TaPHD.23	Drought 6h	2.81271
TaCCCH.16	Atay85	Drought	Leaf	0.849474	TaPHD.23	Heat 1h	2.16759
TaCCCH.16	Atay85	Drought	Root	3.6503	TaPHD.23	Heat 6h	5.29982
TaCCCH.16	Atay85	Drought&heat	Grain	3.34804	TaPHD.24	Control	2.47944
TaCCCH.16	Atay85	Drought&heat	Leaf	3.40068	TaPHD.24	Drought&heat 1h	1.20404
TaCCCH.16	Atay85	Drought&heat	Root	5.0572	TaPHD.24	Drought&heat 6h	1.88747
TaCCCH.16	Atay85	Heat	Grain	1.29752	TaPHD.24	Drought 1h	2.25614
TaCCCH.16	Atay85	Heat	Leaf	1.66177	TaPHD.24	Drought 6h	1.69445
TaCCCH.16	Atay85	Heat	Root	3.93088	TaPHD.24	Heat 1h	1.31395
TaCCCH.16	Zubkov	Control	Grain	2.05648	TaPHD.24	Heat 6h	2.22519
TaCCCH.16	Zubkov	Control	Leaf	1.66598	TaPHD.25	Control	0.238818
TaCCCH.16	Zubkov	Control	Root	2.84717	TaPHD.25	Drought&heat 1h	0.016182
TaCCCH.16	Zubkov	Drought	Grain	1.87072	TaPHD.25	Drought&heat 6h	0.117505
TaCCCH.16	Zubkov	Drought	Leaf	1.7682	TaPHD.25	Drought 1h	0.10881
TaCCCH.16	Zubkov	Drought	Root	5.1865	TaPHD.25	Drought 6h	0.057093
TaCCCH.16	Zubkov	Drought&heat	Grain	1.5324	TaPHD.25	Heat 1h	0.149514
TaCCCH.16	Zubkov	Drought&heat	Leaf	0.782382	TaPHD.25	Heat 6h	0
TaCCCH.16	Zubkov	Drought&heat	Root	5.10257	TaPHD.26	Control	0.122174
TaCCCH.16	Zubkov	Heat	Grain	1.29972	TaPHD.26	Drought&heat 1h	0.038053
TaCCCH.16	Zubkov	Heat	Leaf	1.87076	TaPHD.26	Drought&heat 6h	0.081514
TaCCCH.16	Zubkov	Heat	Root	4.31604	TaPHD.26	Drought 1h	0.047095
TaCCCH.17	Atay85	Control	Grain	25.4266	TaPHD.26	Drought 6h	0.079713
TaCCCH.17	Atay85	Control	Leaf	12.0099	TaPHD.26	Heat 1h	0.068439
TaCCCH.17	Atay85	Control	Root	34.7135	TaPHD.26	Heat 6h	0.060803
TaCCCH.17	Atay85	Drought	Grain	34.49	TaPHD.27	Control	4.53986
TaCCCH.17	Atay85	Drought	Leaf	7.34275	TaPHD.27	Drought&heat 1h	3.62722
TaCCCH.17	Atay85	Drought	Root	30.5042	TaPHD.27	Drought&heat 6h	7.68293
TaCCCH.17	Atay85	Drought&heat	Grain	34.8973	TaPHD.27	Drought 1h	5.44518
TaCCCH.17	Atay85	Drought&heat	Leaf	49.8723	TaPHD.27	Drought 6h	4.8074
TaCCCH.17	Atay85	Drought&heat	Root	20.2575	TaPHD.27	Heat 1h	3.60459
TaCCCH.17	Atay85	Heat	Grain	8.62991	TaPHD.27	Heat 6h	8.5598
TaCCCH.17	Atay85	Heat	Leaf	7.80484	TaPHD.28	Control	0.005408
TaCCCH.17	Atay85	Heat	Root	44.7552	TaPHD.28	Drought&heat 1h	0.020025
TaCCCH.17	Zubkov	Control	Grain	15.5256	TaPHD.28	Drought&heat 6h	0.130543
TaCCCH.17	Zubkov	Control	Leaf	11.6171	TaPHD.28	Drought 1h	0.011362
TaCCCH.17	Zubkov	Control	Root	33.1373	TaPHD.28	Drought 6h	0.009918
TaCCCH.17	Zubkov	Drought	Grain	5.32656	TaPHD.28	Heat 1h	0.005683
TaCCCH.17	Zubkov	Drought	Leaf	13.7032	TaPHD.28	Heat 6h	0.084017
TaCCCH.17	Zubkov	Drought	Root	43.7096	TaPHD.29	Control	1.42513
TaCCCH.17	Zubkov	Drought&heat	Grain	9.23465	TaPHD.29	Drought&heat 1h	0.557622
TaCCCH.17	Zubkov	Drought&heat	Leaf	7.34084	TaPHD.29	Drought&heat 6h	1.53073
TaCCCH.17	Zubkov	Drought&heat	Root	41.2917	TaPHD.29	Drought 1h	1.44134
TaCCCH.17	Zubkov	Heat	Grain	9.59762	TaPHD.29	Drought 6h	0.955305
TaCCCH.17	Zubkov	Heat	Leaf	11.3479	TaPHD.29	Heat 1h	0.617358
TaCCCH.17	Zubkov	Heat	Root	38.9026	TaPHD.29	Heat 6h	1.58682
TaCCCH.18	Atay85	Control	Grain	0.62351	TaPHD.3	Control	1.75522
TaCCCH.18	Atay85	Control	Leaf	0.109748	TaPHD.3	Drought&heat 1h	0.793808
TaCCCH.18	Atay85	Control	Root	0.276443	TaPHD.3	Drought&heat 6h	1.57972
TaCCCH.18	Atay85	Drought	Grain	2.41311	TaPHD.3	Drought 1h	2.04094
TaCCCH.18	Atay85	Drought	Leaf	0.085974	TaPHD.3	Drought 6h	2.64072
TaCCCH.18	Atay85	Drought	Root	0.390261	TaPHD.3	Heat 1h	1.16233
TaCCCH.18	Atay85	Drought&heat	Grain	0.078708	TaPHD.3	Heat 6h	1.65912
TaCCCH.18	Atay85	Drought&heat	Leaf	0.909393	TaPHD.30	Control	7.06185
TaCCCH.18	Atay85	Drought&heat	Root	0.471593	TaPHD.30	Drought&heat 1h	1.99117
TaCCCH.18	Atay85	Heat	Grain	0.071638	TaPHD.30	Drought&heat 6h	7.1142
TaCCCH.18	Atay85	Heat	Leaf	0.029185	TaPHD.30	Drought 1h	6.00082
TaCCCH.18	Atay85	Heat	Root	0.827806	TaPHD.30	Drought 6h	5.13029
TaCCCH.18	Zubkov	Control	Grain	0.358034	TaPHD.30	Heat 1h	3.27854
TaCCCH.18	Zubkov	Control	Leaf	0.029175	TaPHD.30	Heat 6h	11.8461
TaCCCH.18	Zubkov	Control	Root	0.728748	TaPHD.31	Control	2.84383
TaCCCH.18	Zubkov	Drought	Grain	0	TaPHD.31	Drought&heat 1h	1.46526
TaCCCH.18	Zubkov	Drought	Leaf	0	TaPHD.31	Drought&heat 6h	2.92539
TaCCCH.18	Zubkov	Drought	Root	2.1536	TaPHD.31	Drought 1h	2.68803
TaCCCH.18	Zubkov	Drought&heat	Grain	0	TaPHD.31	Drought 6h	1.75518
TaCCCH.18	Zubkov	Drought&heat	Leaf	0.020041	TaPHD.31	Heat 1h	1.66118
TaCCCH.18	Zubkov	Drought&heat	Root	0.335638	TaPHD.31	Heat 6h	3.33531
TaCCCH.18	Zubkov	Heat	Grain	0	TaPHD.32	Control	4.60143
TaCCCH.18	Zubkov	Heat	Leaf	0	TaPHD.32	Drought&heat 1h	2.1216
TaCCCH.18	Zubkov	Heat	Root	2.57753	TaPHD.32	Drought&heat 6h	3.45634
TaCCCH.19	Atay85	Control	Grain	52.1726	TaPHD.32	Drought 1h	5.0094
TaCCCH.19	Atay85	Control	Leaf	6.45523	TaPHD.32	Drought 6h	4.72439
TaCCCH.19	Atay85	Control	Root	53.7349	TaPHD.32	Heat 1h	3.06091
TaCCCH.19	Atay85	Drought	Grain	33.0919	TaPHD.32	Heat 6h	3.73264
TaCCCH.19	Atay85	Drought	Leaf	3.56589	TaPHD.33	Control	0.006507
TaCCCH.19	Atay85	Drought	Root	45.3083	TaPHD.33	Drought&heat 1h	0.008415
TaCCCH.19	Atay85	Drought&heat	Grain	38.635	TaPHD.33	Drought&heat 6h	0
TaCCCH.19	Atay85	Drought&heat	Leaf	32.7967	TaPHD.33	Drought 1h	0.025058
TaCCCH.19	Atay85	Drought&heat	Root	28.5234	TaPHD.33	Drought 6h	0.006862
TaCCCH.19	Atay85	Heat	Grain	14.6054	TaPHD.33	Heat 1h	0.036095
TaCCCH.19	Atay85	Heat	Leaf	7.61895	TaPHD.33	Heat 6h	0.007829
TaCCCH.19	Atay85	Heat	Root	34.6169	TaPHD.34	Control	0.567031
TaCCCH.19	Zubkov	Control	Grain	13.0442	TaPHD.34	Drought&heat 1h	0.181947
TaCCCH.19	Zubkov	Control	Leaf	7.98346	TaPHD.34	Drought&heat 6h	0.746671
TaCCCH.19	Zubkov	Control	Root	35.5486	TaPHD.34	Drought 1h	0.427762
TaCCCH.19	Zubkov	Drought	Grain	6.77443	TaPHD.34	Drought 6h	0.289805
TaCCCH.19	Zubkov	Drought	Leaf	10.8799	TaPHD.34	Heat 1h	0.266747
TaCCCH.19	Zubkov	Drought	Root	46.9346	TaPHD.34	Heat 6h	0.792887
TaCCCH.19	Zubkov	Drought&heat	Grain	8.66191	TaPHD.35	Control	0.869141
TaCCCH.19	Zubkov	Drought&heat	Leaf	4.29485	TaPHD.35	Drought&heat 1h	0.326948
TaCCCH.19	Zubkov	Drought&heat	Root	37.8603	TaPHD.35	Drought&heat 6h	0.903076
TaCCCH.19	Zubkov	Heat	Grain	7.77006	TaPHD.35	Drought 1h	0.969005
TaCCCH.19	Zubkov	Heat	Leaf	10.8148	TaPHD.35	Drought 6h	0.465602
TaCCCH.19	Zubkov	Heat	Root	32.7911	TaPHD.35	Heat 1h	0.290091
TaCCCH.2	Atay85	Control	Grain	0.153561	TaPHD.35	Heat 6h	1.1315
TaCCCH.2	Atay85	Control	Leaf	0.02745	TaPHD.36	Control	2.39668
TaCCCH.2	Atay85	Control	Root	0.171102	TaPHD.36	Drought&heat 1h	3.95098
TaCCCH.2	Atay85	Drought	Grain	0.342396	TaPHD.36	Drought&heat 6h	4.75903
TaCCCH.2	Atay85	Drought	Leaf	0.016758	TaPHD.36	Drought 1h	3.77149
TaCCCH.2	Atay85	Drought	Root	0.371828	TaPHD.36	Drought 6h	1.73097
TaCCCH.2	Atay85	Drought&heat	Grain	0.104139	TaPHD.36	Heat 1h	2.40946
TaCCCH.2	Atay85	Drought&heat	Leaf	0.012351	TaPHD.36	Heat 6h	4.69466
TaCCCH.2	Atay85	Drought&heat	Root	0.104611	TaPHD.37	Control	1.98618
TaCCCH.2	Atay85	Heat	Grain	0.05181	TaPHD.37	Drought&heat 1h	0.925304
TaCCCH.2	Atay85	Heat	Leaf	0.010554	TaPHD.37	Drought&heat 6h	2.0559
TaCCCH.2	Atay85	Heat	Root	0.035395	TaPHD.37	Drought 1h	1.65127
TaCCCH.2	Zubkov	Control	Grain	0.052207	TaPHD.37	Drought 6h	1.28502
TaCCCH.2	Zubkov	Control	Leaf	0.020397	TaPHD.37	Heat 1h	1.29493
TaCCCH.2	Zubkov	Control	Root	0.083959	TaPHD.37	Heat 6h	2.1162
TaCCCH.2	Zubkov	Drought	Grain	0.03378	TaPHD.38	Control	3.17995
TaCCCH.2	Zubkov	Drought	Leaf	0.031865	TaPHD.38	Drought&heat 1h	3.49881
TaCCCH.2	Zubkov	Drought	Root	0.212463	TaPHD.38	Drought&heat 6h	4.4787
TaCCCH.2	Zubkov	Drought&heat	Grain	0.021312	TaPHD.38	Drought 1h	4.1122
TaCCCH.2	Zubkov	Drought&heat	Leaf	0.039859	TaPHD.38	Drought 6h	4.5286
TaCCCH.2	Zubkov	Drought&heat	Root	0.354834	TaPHD.38	Heat 1h	2.94291
TaCCCH.2	Zubkov	Heat	Grain	0	TaPHD.38	Heat 6h	4.83254
TaCCCH.2	Zubkov	Heat	Leaf	0.044864	TaPHD.39	Control	7.89331
TaCCCH.2	Zubkov	Heat	Root	0.125267	TaPHD.39	Drought&heat 1h	4.16154
TaCCCH.20	Atay85	Control	Grain	0	TaPHD.39	Drought&heat 6h	9.44044
TaCCCH.20	Atay85	Control	Leaf	0	TaPHD.39	Drought 1h	10.0554
TaCCCH.20	Atay85	Control	Root	0.037297	TaPHD.39	Drought 6h	7.30094
TaCCCH.20	Atay85	Drought	Grain	0.233045	TaPHD.39	Heat 1h	6.48486
TaCCCH.20	Atay85	Drought	Leaf	0	TaPHD.39	Heat 6h	10.1425
TaCCCH.20	Atay85	Drought	Root	0.097375	TaPHD.4	Control	1.33076
TaCCCH.20	Atay85	Drought&heat	Grain	0.060642	TaPHD.4	Drought&heat 1h	0.456279
TaCCCH.20	Atay85	Drought&heat	Leaf	0.211046	TaPHD.4	Drought&heat 6h	0.880428
TaCCCH.20	Atay85	Drought&heat	Root	0.223444	TaPHD.4	Drought 1h	1.18574
TaCCCH.20	Atay85	Heat	Grain	0.098369	TaPHD.4	Drought 6h	0.849436
TaCCCH.20	Atay85	Heat	Leaf	0.010019	TaPHD.4	Heat 1h	0.674681
TaCCCH.20	Atay85	Heat	Root	0.106692	TaPHD.4	Heat 6h	0.857719
TaCCCH.20	Zubkov	Control	Grain	0	TaPHD.40	Control	0.586716
TaCCCH.20	Zubkov	Control	Leaf	0	TaPHD.40	Drought&heat 1h	0.122977
TaCCCH.20	Zubkov	Control	Root	0.015941	TaPHD.40	Drought&heat 6h	0.308818
TaCCCH.20	Zubkov	Drought	Grain	0	TaPHD.40	Drought 1h	0.651209
TaCCCH.20	Zubkov	Drought	Leaf	0	TaPHD.40	Drought 6h	0.673663
TaCCCH.20	Zubkov	Drought	Root	0	TaPHD.40	Heat 1h	0.235082
TaCCCH.20	Zubkov	Drought&heat	Grain	0	TaPHD.40	Heat 6h	0.380298
TaCCCH.20	Zubkov	Drought&heat	Leaf	0.01376	TaPHD.41	Control	0.50747
TaCCCH.20	Zubkov	Drought&heat	Root	0.104212	TaPHD.41	Drought&heat 1h	0.184287
TaCCCH.20	Zubkov	Heat	Grain	0	TaPHD.41	Drought&heat 6h	0.59956
TaCCCH.20	Zubkov	Heat	Leaf	0.026676	TaPHD.41	Drought 1h	0.402616
TaCCCH.20	Zubkov	Heat	Root	0.164267	TaPHD.41	Drought 6h	0.40246
TaCCCH.21	Atay85	Control	Grain	0	TaPHD.41	Heat 1h	0.208663
TaCCCH.21	Atay85	Control	Leaf	0.059604	TaPHD.41	Heat 6h	0.549913
TaCCCH.21	Atay85	Control	Root	0	TaPHD.42	Control	0.796793
TaCCCH.21	Atay85	Drought	Grain	0.129337	TaPHD.42	Drought&heat 1h	0.41959
TaCCCH.21	Atay85	Drought	Leaf	0.00909	TaPHD.42	Drought&heat 6h	0.938859
TaCCCH.21	Atay85	Drought	Root	0.02862	TaPHD.42	Drought 1h	1.0036
TaCCCH.21	Atay85	Drought&heat	Grain	0	TaPHD.42	Drought 6h	0.466497
TaCCCH.21	Atay85	Drought&heat	Leaf	0	TaPHD.42	Heat 1h	0.422049
TaCCCH.21	Atay85	Drought&heat	Root	0.194729	TaPHD.42	Heat 6h	1.29776
TaCCCH.21	Atay85	Heat	Grain	0	TaPHD.43	Control	1.78453
TaCCCH.21	Atay85	Heat	Leaf	0.034374	TaPHD.43	Drought&heat 1h	0.407076
TaCCCH.21	Atay85	Heat	Root	0.058727	TaPHD.43	Drought&heat 6h	0.846681
TaCCCH.21	Zubkov	Control	Grain	0.069329	TaPHD.43	Drought 1h	2.47931
TaCCCH.21	Zubkov	Control	Leaf	0.012852	TaPHD.43	Drought 6h	1.33763
TaCCCH.21	Zubkov	Control	Root	0	TaPHD.43	Heat 1h	0.511852
TaCCCH.21	Zubkov	Drought	Grain	0.108648	TaPHD.43	Heat 6h	0.975042
TaCCCH.21	Zubkov	Drought	Leaf	0.059564	TaPHD.44	Control	2.18555
TaCCCH.21	Zubkov	Drought	Root	0.055658	TaPHD.44	Drought&heat 1h	0.928226
TaCCCH.21	Zubkov	Drought&heat	Grain	0.046276	TaPHD.44	Drought&heat 6h	2.62981
TaCCCH.21	Zubkov	Drought&heat	Leaf	0.058372	TaPHD.44	Drought 1h	1.94126
TaCCCH.21	Zubkov	Drought&heat	Root	0.033011	TaPHD.44	Drought 6h	1.39354
TaCCCH.21	Zubkov	Heat	Grain	0.028387	TaPHD.44	Heat 1h	1.1567
TaCCCH.21	Zubkov	Heat	Leaf	0.202618	TaPHD.44	Heat 6h	2.77033
TaCCCH.21	Zubkov	Heat	Root	0	TaPHD.45	Control	2.78852
TaCCCH.22	Atay85	Control	Grain	0.164167	TaPHD.45	Drought&heat 1h	5.96599
TaCCCH.22	Atay85	Control	Leaf	0.161866	TaPHD.45	Drought&heat 6h	7.43342
TaCCCH.22	Atay85	Control	Root	0.563031	TaPHD.45	Drought 1h	3.29165
TaCCCH.22	Atay85	Drought	Grain	0.433412	TaPHD.45	Drought 6h	3.90715
TaCCCH.22	Atay85	Drought	Leaf	0.121571	TaPHD.45	Heat 1h	4.5542
TaCCCH.22	Atay85	Drought	Root	0.485049	TaPHD.45	Heat 6h	6.33627
TaCCCH.22	Atay85	Drought&heat	Grain	0.382997	TaPHD.46	Control	5.39273
TaCCCH.22	Atay85	Drought&heat	Leaf	0.408661	TaPHD.46	Drought&heat 1h	3.69826
TaCCCH.22	Atay85	Drought&heat	Root	0.409669	TaPHD.46	Drought&heat 6h	9.01392
TaCCCH.22	Atay85	Heat	Grain	0.100399	TaPHD.46	Drought 1h	7.47093
TaCCCH.22	Atay85	Heat	Leaf	0.679309	TaPHD.46	Drought 6h	5.65488
TaCCCH.22	Atay85	Heat	Root	0.513953	TaPHD.46	Heat 1h	4.47558
TaCCCH.22	Zubkov	Control	Grain	0.344652	TaPHD.46	Heat 6h	11.7571
TaCCCH.22	Zubkov	Control	Leaf	0.293042	TaPHD.47	Control	0.832048
TaCCCH.22	Zubkov	Control	Root	0.100353	TaPHD.47	Drought&heat 1h	0.532627
TaCCCH.22	Zubkov	Drought	Grain	0.298457	TaPHD.47	Drought&heat 6h	1.11336
TaCCCH.22	Zubkov	Drought	Leaf	0.313246	TaPHD.47	Drought 1h	0.974652
TaCCCH.22	Zubkov	Drought	Root	0.386898	TaPHD.47	Drought 6h	0.963763
TaCCCH.22	Zubkov	Drought&heat	Grain	0.307779	TaPHD.47	Heat 1h	0.524703
TaCCCH.22	Zubkov	Drought&heat	Leaf	0.146339	TaPHD.47	Heat 6h	1.03451
TaCCCH.22	Zubkov	Drought&heat	Root	0.439362	TaPHD.48	Control	0.532936
TaCCCH.22	Zubkov	Heat	Grain	0.260694	TaPHD.48	Drought&heat 1h	0.143985
TaCCCH.22	Zubkov	Heat	Leaf	0.437448	TaPHD.48	Drought&heat 6h	0.777783
TaCCCH.22	Zubkov	Heat	Root	0.52382	TaPHD.48	Drought 1h	0.54625
TaCCCH.23	Atay85	Control	Grain	1.9072	TaPHD.48	Drought 6h	0.349751
TaCCCH.23	Atay85	Control	Leaf	0.80011	TaPHD.48	Heat 1h	0.276996
TaCCCH.23	Atay85	Control	Root	2.27325	TaPHD.48	Heat 6h	0.59761
TaCCCH.23	Atay85	Drought	Grain	2.22227	TaPHD.49	Control	1.01511
TaCCCH.23	Atay85	Drought	Leaf	0.534594	TaPHD.49	Drought&heat 1h	0.352381
TaCCCH.23	Atay85	Drought	Root	2.1803	TaPHD.49	Drought&heat 6h	2.23022
TaCCCH.23	Atay85	Drought&heat	Grain	1.97424	TaPHD.49	Drought 1h	0.992514
TaCCCH.23	Atay85	Drought&heat	Leaf	1.71573	TaPHD.49	Drought 6h	0.746578
TaCCCH.23	Atay85	Drought&heat	Root	0.985938	TaPHD.49	Heat 1h	0.674366
TaCCCH.23	Atay85	Heat	Grain	1.04101	TaPHD.49	Heat 6h	2.49241
TaCCCH.23	Atay85	Heat	Leaf	0.507613	TaPHD.5	Control	5.80123
TaCCCH.23	Atay85	Heat	Root	1.7324	TaPHD.5	Drought&heat 1h	2.32546
TaCCCH.23	Zubkov	Control	Grain	1.09376	TaPHD.5	Drought&heat 6h	6.15337
TaCCCH.23	Zubkov	Control	Leaf	1.29476	TaPHD.5	Drought 1h	6.46962
TaCCCH.23	Zubkov	Control	Root	1.06979	TaPHD.5	Drought 6h	3.41521
TaCCCH.23	Zubkov	Drought	Grain	0.251285	TaPHD.5	Heat 1h	2.57957
TaCCCH.23	Zubkov	Drought	Leaf	1.28191	TaPHD.5	Heat 6h	7.88526
TaCCCH.23	Zubkov	Drought	Root	2.64301	TaPHD.50	Control	0.829813
TaCCCH.23	Zubkov	Drought&heat	Grain	0.941149	TaPHD.50	Drought&heat 1h	0.303308
TaCCCH.23	Zubkov	Drought&heat	Leaf	0.684856	TaPHD.50	Drought&heat 6h	0.773131
TaCCCH.23	Zubkov	Drought&heat	Root	1.90342	TaPHD.50	Drought 1h	0.849402
TaCCCH.23	Zubkov	Heat	Grain	1.05883	TaPHD.50	Drought 6h	0.605935
TaCCCH.23	Zubkov	Heat	Leaf	0.548618	TaPHD.50	Heat 1h	0.285298
TaCCCH.23	Zubkov	Heat	Root	2.00079	TaPHD.50	Heat 6h	1.22621
TaCCCH.24	Atay85	Control	Grain	25.9134	TaPHD.51	Control	2.82231
TaCCCH.24	Atay85	Control	Leaf	3.50282	TaPHD.51	Drought&heat 1h	3.61692
TaCCCH.24	Atay85	Control	Root	34.7756	TaPHD.51	Drought&heat 6h	5.15006
TaCCCH.24	Atay85	Drought	Grain	21.9722	TaPHD.51	Drought 1h	4.24498
TaCCCH.24	Atay85	Drought	Leaf	2.18695	TaPHD.51	Drought 6h	1.86294
TaCCCH.24	Atay85	Drought	Root	17.9124	TaPHD.51	Heat 1h	2.10339
TaCCCH.24	Atay85	Drought&heat	Grain	28.3243	TaPHD.51	Heat 6h	5.22942
TaCCCH.24	Atay85	Drought&heat	Leaf	38.2511	TaPHD.52	Control	1.77826
TaCCCH.24	Atay85	Drought&heat	Root	24.3642	TaPHD.52	Drought&heat 1h	0.899185
TaCCCH.24	Atay85	Heat	Grain	11.4806	TaPHD.52	Drought&heat 6h	2.28591
TaCCCH.24	Atay85	Heat	Leaf	2.44052	TaPHD.52	Drought 1h	1.49652
TaCCCH.24	Atay85	Heat	Root	38.926	TaPHD.52	Drought 6h	1.14892
TaCCCH.24	Zubkov	Control	Grain	5.99092	TaPHD.52	Heat 1h	1.10787
TaCCCH.24	Zubkov	Control	Leaf	4.91952	TaPHD.52	Heat 6h	2.52195
TaCCCH.24	Zubkov	Control	Root	18.2953	TaPHD.53	Control	2.46525
TaCCCH.24	Zubkov	Drought	Grain	2.83238	TaPHD.53	Drought&heat 1h	4.70165
TaCCCH.24	Zubkov	Drought	Leaf	5.1452	TaPHD.53	Drought&heat 6h	8.28117
TaCCCH.24	Zubkov	Drought	Root	32.9668	TaPHD.53	Drought 1h	3.02202
TaCCCH.24	Zubkov	Drought&heat	Grain	3.31955	TaPHD.53	Drought 6h	3.42613
TaCCCH.24	Zubkov	Drought&heat	Leaf	1.51888	TaPHD.53	Heat 1h	3.51776
TaCCCH.24	Zubkov	Drought&heat	Root	32.5827	TaPHD.53	Heat 6h	6.96194
TaCCCH.24	Zubkov	Heat	Grain	3.57551	TaPHD.54	Control	4.00063
TaCCCH.24	Zubkov	Heat	Leaf	4.57336	TaPHD.54	Drought&heat 1h	2.79757
TaCCCH.24	Zubkov	Heat	Root	23.119	TaPHD.54	Drought&heat 6h	6.02867
TaCCCH.25	Atay85	Control	Grain	0.082481	TaPHD.54	Drought 1h	4.80963
TaCCCH.25	Atay85	Control	Leaf	0.009829	TaPHD.54	Drought 6h	3.97242
TaCCCH.25	Atay85	Control	Root	0.061268	TaPHD.54	Heat 1h	3.20944
TaCCCH.25	Atay85	Drought	Grain	0.092065	TaPHD.54	Heat 6h	7.44587
TaCCCH.25	Atay85	Drought	Leaf	0.007201	TaPHD.55	Control	0.735575
TaCCCH.25	Atay85	Drought	Root	0.027547	TaPHD.55	Drought&heat 1h	0.169398
TaCCCH.25	Atay85	Drought&heat	Grain	0.027968	TaPHD.55	Drought&heat 6h	0.576678
TaCCCH.25	Atay85	Drought&heat	Leaf	0.034378	TaPHD.55	Drought 1h	0.66291
TaCCCH.25	Atay85	Drought&heat	Root	0.028094	TaPHD.55	Drought 6h	0.535741
TaCCCH.25	Atay85	Heat	Grain	0	TaPHD.55	Heat 1h	0.25409
TaCCCH.25	Atay85	Heat	Leaf	0	TaPHD.55	Heat 6h	0.607712
TaCCCH.25	Atay85	Heat	Root	0.050697	TaPHD.56	Control	1.02062
TaCCCH.25	Zubkov	Control	Grain	0	TaPHD.56	Drought&heat 1h	0.38057
TaCCCH.25	Zubkov	Control	Leaf	0	TaPHD.56	Drought&heat 6h	0.448186
TaCCCH.25	Zubkov	Control	Root	0.036077	TaPHD.56	Drought 1h	1.10515
TaCCCH.25	Zubkov	Drought	Grain	0.024192	TaPHD.56	Drought 6h	0.326782
TaCCCH.25	Zubkov	Drought	Leaf	0.013692	TaPHD.56	Heat 1h	0.479265
TaCCCH.25	Zubkov	Drought	Root	0	TaPHD.56	Heat 6h	0.737241
TaCCCH.25	Zubkov	Drought&heat	Grain	0.045788	TaPHD.57	Control	2.15295
TaCCCH.25	Zubkov	Drought&heat	Leaf	0.023355	TaPHD.57	Drought&heat 1h	4.62768
TaCCCH.25	Zubkov	Drought&heat	Root	0.117926	TaPHD.57	Drought&heat 6h	3.59648
TaCCCH.25	Zubkov	Heat	Grain	0.052021	TaPHD.57	Drought 1h	3.44335
TaCCCH.25	Zubkov	Heat	Leaf	0	TaPHD.57	Drought 6h	2.17443
TaCCCH.25	Zubkov	Heat	Root	0.059808	TaPHD.57	Heat 1h	2.83396
TaCCCH.26	Atay85	Control	Grain	1.92462	TaPHD.57	Heat 6h	6.22824
TaCCCH.26	Atay85	Control	Leaf	0.573482	TaPHD.58	Control	0.105039
TaCCCH.26	Atay85	Control	Root	3.49246	TaPHD.58	Drought&heat 1h	0.027391
TaCCCH.26	Atay85	Drought	Grain	2.23835	TaPHD.58	Drought&heat 6h	0.13219
TaCCCH.26	Atay85	Drought	Leaf	0.655705	TaPHD.58	Drought 1h	0.113435
TaCCCH.26	Atay85	Drought	Root	2.6773	TaPHD.58	Drought 6h	0.122113
TaCCCH.26	Atay85	Drought&heat	Grain	2.15052	TaPHD.58	Heat 1h	0.029405
TaCCCH.26	Atay85	Drought&heat	Leaf	1.88884	TaPHD.58	Heat 6h	0.088295
TaCCCH.26	Atay85	Drought&heat	Root	1.01703	TaPHD.59	Control	0.616185
TaCCCH.26	Atay85	Heat	Grain	1.33247	TaPHD.59	Drought&heat 1h	0.321987
TaCCCH.26	Atay85	Heat	Leaf	0.345751	TaPHD.59	Drought&heat 6h	0.742023
TaCCCH.26	Atay85	Heat	Root	2.50126	TaPHD.59	Drought 1h	0.535392
TaCCCH.26	Zubkov	Control	Grain	1.32987	TaPHD.59	Drought 6h	0.827808
TaCCCH.26	Zubkov	Control	Leaf	1.34335	TaPHD.59	Heat 1h	0.479356
TaCCCH.26	Zubkov	Control	Root	1.97008	TaPHD.59	Heat 6h	0.6744
TaCCCH.26	Zubkov	Drought	Grain	0.349509	TaPHD.6	Control	10.0234
TaCCCH.26	Zubkov	Drought	Leaf	1.17403	TaPHD.6	Drought&heat 1h	4.49961
TaCCCH.26	Zubkov	Drought	Root	2.78007	TaPHD.6	Drought&heat 6h	8.40752
TaCCCH.26	Zubkov	Drought&heat	Grain	1.11593	TaPHD.6	Drought 1h	10.4968
TaCCCH.26	Zubkov	Drought&heat	Leaf	0.635806	TaPHD.6	Drought 6h	12.6344
TaCCCH.26	Zubkov	Drought&heat	Root	1.39412	TaPHD.6	Heat 1h	7.13424
TaCCCH.26	Zubkov	Heat	Grain	1.15963	TaPHD.6	Heat 6h	11.5776
TaCCCH.26	Zubkov	Heat	Leaf	0.759535	TaPHD.60	Control	0.05501
TaCCCH.26	Zubkov	Heat	Root	2.24413	TaPHD.60	Drought&heat 1h	0.027961
TaCCCH.27	Atay85	Control	Grain	15.0855	TaPHD.60	Drought&heat 6h	0.027605
TaCCCH.27	Atay85	Control	Leaf	1.62985	TaPHD.60	Drought 1h	0.079163
TaCCCH.27	Atay85	Control	Root	17.6306	TaPHD.60	Drought 6h	0.029328
TaCCCH.27	Atay85	Drought	Grain	12.5405	TaPHD.60	Heat 1h	0.033176
TaCCCH.27	Atay85	Drought	Leaf	0.727971	TaPHD.60	Heat 6h	0.030408
TaCCCH.27	Atay85	Drought	Root	11.6594	TaPHD.61	Control	2.69713
TaCCCH.27	Atay85	Drought&heat	Grain	16.273	TaPHD.61	Drought&heat 1h	22.5
TaCCCH.27	Atay85	Drought&heat	Leaf	18.7659	TaPHD.61	Drought&heat 6h	9.8508
TaCCCH.27	Atay85	Drought&heat	Root	10.4094	TaPHD.61	Drought 1h	3.13882
TaCCCH.27	Atay85	Heat	Grain	6.49904	TaPHD.61	Drought 6h	3.02383
TaCCCH.27	Atay85	Heat	Leaf	1.60315	TaPHD.61	Heat 1h	25.3011
TaCCCH.27	Atay85	Heat	Root	19.7671	TaPHD.61	Heat 6h	8.67246
TaCCCH.27	Zubkov	Control	Grain	2.22364	TaPHD.62	Control	17.1866
TaCCCH.27	Zubkov	Control	Leaf	1.59103	TaPHD.62	Drought&heat 1h	4.97183
TaCCCH.27	Zubkov	Control	Root	9.92364	TaPHD.62	Drought&heat 6h	5.85609
TaCCCH.27	Zubkov	Drought	Grain	1.50682	TaPHD.62	Drought 1h	12.9036
TaCCCH.27	Zubkov	Drought	Leaf	2.33247	TaPHD.62	Drought 6h	13.4609
TaCCCH.27	Zubkov	Drought	Root	15.7071	TaPHD.62	Heat 1h	7.15775
TaCCCH.27	Zubkov	Drought&heat	Grain	1.67553	TaPHD.62	Heat 6h	7.29729
TaCCCH.27	Zubkov	Drought&heat	Leaf	0.92602	TaPHD.63	Control	0.48849
TaCCCH.27	Zubkov	Drought&heat	Root	15.4067	TaPHD.63	Drought&heat 1h	0.181662
TaCCCH.27	Zubkov	Heat	Grain	1.63137	TaPHD.63	Drought&heat 6h	0.459624
TaCCCH.27	Zubkov	Heat	Leaf	1.87066	TaPHD.63	Drought 1h	0.459533
TaCCCH.27	Zubkov	Heat	Root	12.1211	TaPHD.63	Drought 6h	0.305482
TaCCCH.28	Atay85	Control	Grain	2.13051	TaPHD.63	Heat 1h	0.27251
TaCCCH.28	Atay85	Control	Leaf	0.620255	TaPHD.63	Heat 6h	0.703238
TaCCCH.28	Atay85	Control	Root	2.65271	TaPHD.64	Control	0
TaCCCH.28	Atay85	Drought	Grain	2.74661	TaPHD.64	Drought&heat 1h	0
TaCCCH.28	Atay85	Drought	Leaf	0.58144	TaPHD.64	Drought&heat 6h	0
TaCCCH.28	Atay85	Drought	Root	2.08622	TaPHD.64	Drought 1h	0
TaCCCH.28	Atay85	Drought&heat	Grain	2.22488	TaPHD.64	Drought 6h	0
TaCCCH.28	Atay85	Drought&heat	Leaf	2.23086	TaPHD.64	Heat 1h	0
TaCCCH.28	Atay85	Drought&heat	Root	0.970549	TaPHD.64	Heat 6h	0
TaCCCH.28	Atay85	Heat	Grain	0.934752	TaPHD.65	Control	0
TaCCCH.28	Atay85	Heat	Leaf	0.314658	TaPHD.65	Drought&heat 1h	0
TaCCCH.28	Atay85	Heat	Root	1.95383	TaPHD.65	Drought&heat 6h	0
TaCCCH.28	Zubkov	Control	Grain	1.30314	TaPHD.65	Drought 1h	0
TaCCCH.28	Zubkov	Control	Leaf	1.22085	TaPHD.65	Drought 6h	0
TaCCCH.28	Zubkov	Control	Root	1.51542	TaPHD.65	Heat 1h	0
TaCCCH.28	Zubkov	Drought	Grain	0.259938	TaPHD.65	Heat 6h	0
TaCCCH.28	Zubkov	Drought	Leaf	1.04986	TaPHD.66	Control	0
TaCCCH.28	Zubkov	Drought	Root	2.48166	TaPHD.66	Drought&heat 1h	0
TaCCCH.28	Zubkov	Drought&heat	Grain	0.88878	TaPHD.66	Drought&heat 6h	0
TaCCCH.28	Zubkov	Drought&heat	Leaf	0.653042	TaPHD.66	Drought 1h	0
TaCCCH.28	Zubkov	Drought&heat	Root	1.49641	TaPHD.66	Drought 6h	0
TaCCCH.28	Zubkov	Heat	Grain	1.05279	TaPHD.66	Heat 1h	0
TaCCCH.28	Zubkov	Heat	Leaf	0.492153	TaPHD.66	Heat 6h	0
TaCCCH.28	Zubkov	Heat	Root	2.11188	TaPHD.67	Control	0.059235
TaCCCH.29	Atay85	Control	Grain	12.1629	TaPHD.67	Drought&heat 1h	0.118989
TaCCCH.29	Atay85	Control	Leaf	1.60032	TaPHD.67	Drought&heat 6h	0.102926
TaCCCH.29	Atay85	Control	Root	16.2485	TaPHD.67	Drought 1h	0.052478
TaCCCH.29	Atay85	Drought	Grain	12.6404	TaPHD.67	Drought 6h	0.052874
TaCCCH.29	Atay85	Drought	Leaf	0.717044	TaPHD.67	Heat 1h	0.042867
TaCCCH.29	Atay85	Drought	Root	9.52125	TaPHD.67	Heat 6h	0.19158
TaCCCH.29	Atay85	Drought&heat	Grain	14.1421	TaPHD.68	Control	12.4636
TaCCCH.29	Atay85	Drought&heat	Leaf	20.3137	TaPHD.68	Drought&heat 1h	3.90492
TaCCCH.29	Atay85	Drought&heat	Root	12.3216	TaPHD.68	Drought&heat 6h	6.27757
TaCCCH.29	Atay85	Heat	Grain	5.91497	TaPHD.68	Drought 1h	10.0327
TaCCCH.29	Atay85	Heat	Leaf	1.69242	TaPHD.68	Drought 6h	8.52111
TaCCCH.29	Atay85	Heat	Root	21.8688	TaPHD.68	Heat 1h	6.00045
TaCCCH.29	Zubkov	Control	Grain	3.21351	TaPHD.68	Heat 6h	7.48178
TaCCCH.29	Zubkov	Control	Leaf	1.87763	TaPHD.69	Control	1.05475
TaCCCH.29	Zubkov	Control	Root	9.75183	TaPHD.69	Drought&heat 1h	4.2008
TaCCCH.29	Zubkov	Drought	Grain	1.50511	TaPHD.69	Drought&heat 6h	4.48079
TaCCCH.29	Zubkov	Drought	Leaf	1.88997	TaPHD.69	Drought 1h	1.43827
TaCCCH.29	Zubkov	Drought	Root	14.0495	TaPHD.69	Drought 6h	0.852146
TaCCCH.29	Zubkov	Drought&heat	Grain	1.99431	TaPHD.69	Heat 1h	4.1883
TaCCCH.29	Zubkov	Drought&heat	Leaf	1.09657	TaPHD.69	Heat 6h	3.88885
TaCCCH.29	Zubkov	Drought&heat	Root	15.5267	TaPHD.7	Control	7.54995
TaCCCH.29	Zubkov	Heat	Grain	1.75962	TaPHD.7	Drought&heat 1h	3.0284
TaCCCH.29	Zubkov	Heat	Leaf	2.35982	TaPHD.7	Drought&heat 6h	4.70066
TaCCCH.29	Zubkov	Heat	Root	12.8691	TaPHD.7	Drought 1h	7.52054
TaCCCH.3	Atay85	Control	Grain	1.11457	TaPHD.7	Drought 6h	10.7525
TaCCCH.3	Atay85	Control	Leaf	0.629157	TaPHD.7	Heat 1h	5.22384
TaCCCH.3	Atay85	Control	Root	2.02623	TaPHD.7	Heat 6h	5.76086
TaCCCH.3	Atay85	Drought	Grain	1.24407	TaPHD.70	Control	0.088927
TaCCCH.3	Atay85	Drought	Leaf	0.138279	TaPHD.70	Drought&heat 1h	0.055162
TaCCCH.3	Atay85	Drought	Root	1.88082	TaPHD.70	Drought&heat 6h	0.099562
TaCCCH.3	Atay85	Drought&heat	Grain	2.68526	TaPHD.70	Drought 1h	0.105547
TaCCCH.3	Atay85	Drought&heat	Leaf	1.81175	TaPHD.70	Drought 6h	0.066676
TaCCCH.3	Atay85	Drought&heat	Root	1.43863	TaPHD.70	Heat 1h	0.093489
TaCCCH.3	Atay85	Heat	Grain	0.237502	TaPHD.70	Heat 6h	0.074022
TaCCCH.3	Atay85	Heat	Leaf	0.435403	TaPHD.71	Control	0.502549
TaCCCH.3	Atay85	Heat	Root	2.10931	TaPHD.71	Drought&heat 1h	0.418983
TaCCCH.3	Zubkov	Control	Grain	0.444453	TaPHD.71	Drought&heat 6h	0.887128
TaCCCH.3	Zubkov	Control	Leaf	0.280505	TaPHD.71	Drought 1h	0.613333
TaCCCH.3	Zubkov	Control	Root	0.923705	TaPHD.71	Drought 6h	0.977321
TaCCCH.3	Zubkov	Drought	Grain	0.516171	TaPHD.71	Heat 1h	0.280143
TaCCCH.3	Zubkov	Drought	Leaf	0.409003	TaPHD.71	Heat 6h	1.03661
TaCCCH.3	Zubkov	Drought	Root	1.48957	TaPHD.72	Control	1.46911
TaCCCH.3	Zubkov	Drought&heat	Grain	0.219812	TaPHD.72	Drought&heat 1h	0.596982
TaCCCH.3	Zubkov	Drought&heat	Leaf	0.24916	TaPHD.72	Drought&heat 6h	1.62982
TaCCCH.3	Zubkov	Drought&heat	Root	1.32095	TaPHD.72	Drought 1h	1.71248
TaCCCH.3	Zubkov	Heat	Grain	0.42178	TaPHD.72	Drought 6h	1.22527
TaCCCH.3	Zubkov	Heat	Leaf	1.03053	TaPHD.72	Heat 1h	0.78396
TaCCCH.3	Zubkov	Heat	Root	1.5313	TaPHD.72	Heat 6h	2.06474
TaCCCH.30	Atay85	Control	Grain	24.7882	TaPHD.73	Control	3.84294
TaCCCH.30	Atay85	Control	Leaf	1.82777	TaPHD.73	Drought&heat 1h	16.1861
TaCCCH.30	Atay85	Control	Root	22.8493	TaPHD.73	Drought&heat 6h	10.1969
TaCCCH.30	Atay85	Drought	Grain	6.11424	TaPHD.73	Drought 1h	5.896
TaCCCH.30	Atay85	Drought	Leaf	2.50761	TaPHD.73	Drought 6h	5.21157
TaCCCH.30	Atay85	Drought	Root	13.7831	TaPHD.73	Heat 1h	11.3117
TaCCCH.30	Atay85	Drought&heat	Grain	20.1879	TaPHD.73	Heat 6h	15.6614
TaCCCH.30	Atay85	Drought&heat	Leaf	16.9982	TaPHD.74	Control	0.785397
TaCCCH.30	Atay85	Drought&heat	Root	15.3328	TaPHD.74	Drought&heat 1h	0.249216
TaCCCH.30	Atay85	Heat	Grain	4.72663	TaPHD.74	Drought&heat 6h	0.297032
TaCCCH.30	Atay85	Heat	Leaf	0.231625	TaPHD.74	Drought 1h	0.813913
TaCCCH.30	Atay85	Heat	Root	15.4004	TaPHD.74	Drought 6h	0.292184
TaCCCH.30	Zubkov	Control	Grain	3.98286	TaPHD.74	Heat 1h	0.290203
TaCCCH.30	Zubkov	Control	Leaf	4.09653	TaPHD.74	Heat 6h	0.455
TaCCCH.30	Zubkov	Control	Root	13.6578	TaPHD.75	Control	0.153556
TaCCCH.30	Zubkov	Drought	Grain	0.465727	TaPHD.75	Drought&heat 1h	0.089042
TaCCCH.30	Zubkov	Drought	Leaf	2.09278	TaPHD.75	Drought&heat 6h	0.020744
TaCCCH.30	Zubkov	Drought	Root	23.7716	TaPHD.75	Drought 1h	0.204671
TaCCCH.30	Zubkov	Drought&heat	Grain	3.75443	TaPHD.75	Drought 6h	0.059809
TaCCCH.30	Zubkov	Drought&heat	Leaf	1.71672	TaPHD.75	Heat 1h	0.08998
TaCCCH.30	Zubkov	Drought&heat	Root	14.5669	TaPHD.75	Heat 6h	0.062451
TaCCCH.30	Zubkov	Heat	Grain	3.96625	TaPHD.76	Control	11.2247
TaCCCH.30	Zubkov	Heat	Leaf	0.439944	TaPHD.76	Drought&heat 1h	3.56875
TaCCCH.30	Zubkov	Heat	Root	5.79366	TaPHD.76	Drought&heat 6h	5.34998
TaCCCH.31	Atay85	Control	Grain	0.931804	TaPHD.76	Drought 1h	8.51009
TaCCCH.31	Atay85	Control	Leaf	0.306898	TaPHD.76	Drought 6h	7.77005
TaCCCH.31	Atay85	Control	Root	0.903845	TaPHD.76	Heat 1h	5.00298
TaCCCH.31	Atay85	Drought	Grain	0.209313	TaPHD.76	Heat 6h	6.13604
TaCCCH.31	Atay85	Drought	Leaf	0.352129	TaPHD.77	Control	1.29158
TaCCCH.31	Atay85	Drought	Root	1.27983	TaPHD.77	Drought&heat 1h	20.7885
TaCCCH.31	Atay85	Drought&heat	Grain	1.72297	TaPHD.77	Drought&heat 6h	10.1893
TaCCCH.31	Atay85	Drought&heat	Leaf	1.55922	TaPHD.77	Drought 1h	1.36977
TaCCCH.31	Atay85	Drought&heat	Root	0.397572	TaPHD.77	Drought 6h	1.19322
TaCCCH.31	Atay85	Heat	Grain	0.170694	TaPHD.77	Heat 1h	33.9911
TaCCCH.31	Atay85	Heat	Leaf	0.597453	TaPHD.77	Heat 6h	9.36671
TaCCCH.31	Atay85	Heat	Root	1.93001	TaPHD.78	Control	0.039718
TaCCCH.31	Zubkov	Control	Grain	1.4043	TaPHD.78	Drought&heat 1h	0.030904
TaCCCH.31	Zubkov	Control	Leaf	1.12544	TaPHD.78	Drought&heat 6h	0.035734
TaCCCH.31	Zubkov	Control	Root	0.936659	TaPHD.78	Drought 1h	0.063997
TaCCCH.31	Zubkov	Drought	Grain	0.624458	TaPHD.78	Drought 6h	0.030322
TaCCCH.31	Zubkov	Drought	Leaf	1.09435	TaPHD.78	Heat 1h	0.036122
TaCCCH.31	Zubkov	Drought	Root	1.62385	TaPHD.78	Heat 6h	0.010122
TaCCCH.31	Zubkov	Drought&heat	Grain	1.11863	TaPHD.79	Control	0.561015
TaCCCH.31	Zubkov	Drought&heat	Leaf	0.512691	TaPHD.79	Drought&heat 1h	0.683307
TaCCCH.31	Zubkov	Drought&heat	Root	1.43274	TaPHD.79	Drought&heat 6h	1.05221
TaCCCH.31	Zubkov	Heat	Grain	1.12237	TaPHD.79	Drought 1h	0.766069
TaCCCH.31	Zubkov	Heat	Leaf	1.00544	TaPHD.79	Drought 6h	1.14332
TaCCCH.31	Zubkov	Heat	Root	0.996799	TaPHD.79	Heat 1h	0.679984
TaCCCH.32	Atay85	Control	Grain	4.65472	TaPHD.79	Heat 6h	1.32686
TaCCCH.32	Atay85	Control	Leaf	1.28433	TaPHD.8	Control	1.57062
TaCCCH.32	Atay85	Control	Root	3.97952	TaPHD.8	Drought&heat 1h	0.70612
TaCCCH.32	Atay85	Drought	Grain	5.49763	TaPHD.8	Drought&heat 6h	1.06245
TaCCCH.32	Atay85	Drought	Leaf	0.839825	TaPHD.8	Drought 1h	1.50088
TaCCCH.32	Atay85	Drought	Root	6.51909	TaPHD.8	Drought 6h	1.07055
TaCCCH.32	Atay85	Drought&heat	Grain	3.12167	TaPHD.8	Heat 1h	0.990151
TaCCCH.32	Atay85	Drought&heat	Leaf	3.38836	TaPHD.8	Heat 6h	1.0755
TaCCCH.32	Atay85	Drought&heat	Root	3.93791	TaPHD.80	Control	2.51234
TaCCCH.32	Atay85	Heat	Grain	2.03555	TaPHD.80	Drought&heat 1h	2.40294
TaCCCH.32	Atay85	Heat	Leaf	1.43264	TaPHD.80	Drought&heat 6h	3.21674
TaCCCH.32	Atay85	Heat	Root	3.29719	TaPHD.80	Drought 1h	2.76585
TaCCCH.32	Zubkov	Control	Grain	2.41154	TaPHD.80	Drought 6h	1.7944
TaCCCH.32	Zubkov	Control	Leaf	1.6951	TaPHD.80	Heat 1h	1.31783
TaCCCH.32	Zubkov	Control	Root	2.23319	TaPHD.80	Heat 6h	5.15967
TaCCCH.32	Zubkov	Drought	Grain	1.33461	TaPHD.81	Control	0.898444
TaCCCH.32	Zubkov	Drought	Leaf	2.39235	TaPHD.81	Drought&heat 1h	0.219484
TaCCCH.32	Zubkov	Drought	Root	4.77243	TaPHD.81	Drought&heat 6h	0.359239
TaCCCH.32	Zubkov	Drought&heat	Grain	1.37191	TaPHD.81	Drought 1h	0.678305
TaCCCH.32	Zubkov	Drought&heat	Leaf	1.0874	TaPHD.81	Drought 6h	0.28334
TaCCCH.32	Zubkov	Drought&heat	Root	4.37637	TaPHD.81	Heat 1h	0.333213
TaCCCH.32	Zubkov	Heat	Grain	1.27306	TaPHD.81	Heat 6h	0.507426
TaCCCH.32	Zubkov	Heat	Leaf	2.61889	TaPHD.82	Control	1.79181
TaCCCH.32	Zubkov	Heat	Root	5.89636	TaPHD.82	Drought&heat 1h	0.623437
TaCCCH.33	Atay85	Control	Grain	2.34281	TaPHD.82	Drought&heat 6h	3.9116
TaCCCH.33	Atay85	Control	Leaf	0.929279	TaPHD.82	Drought 1h	1.7471
TaCCCH.33	Atay85	Control	Root	3.00878	TaPHD.82	Drought 6h	1.80979
TaCCCH.33	Atay85	Drought	Grain	3.09139	TaPHD.82	Heat 1h	1.04555
TaCCCH.33	Atay85	Drought	Leaf	0.536193	TaPHD.82	Heat 6h	4.43104
TaCCCH.33	Atay85	Drought	Root	2.7571	TaPHD.83	Control	0.007706
TaCCCH.33	Atay85	Drought&heat	Grain	2.25424	TaPHD.83	Drought&heat 1h	0
TaCCCH.33	Atay85	Drought&heat	Leaf	1.85123	TaPHD.83	Drought&heat 6h	0.026628
TaCCCH.33	Atay85	Drought&heat	Root	3.10233	TaPHD.83	Drought 1h	0.009052
TaCCCH.33	Atay85	Heat	Grain	1.06611	TaPHD.83	Drought 6h	0
TaCCCH.33	Atay85	Heat	Leaf	1.06459	TaPHD.83	Heat 1h	0.00277
TaCCCH.33	Atay85	Heat	Root	2.58647	TaPHD.83	Heat 6h	0.021085
TaCCCH.33	Zubkov	Control	Grain	1.7178	TaPHD.84	Control	0.866744
TaCCCH.33	Zubkov	Control	Leaf	1.09759	TaPHD.84	Drought&heat 1h	0.235576
TaCCCH.33	Zubkov	Control	Root	1.37962	TaPHD.84	Drought&heat 6h	0.781355
TaCCCH.33	Zubkov	Drought	Grain	1.18495	TaPHD.84	Drought 1h	0.750069
TaCCCH.33	Zubkov	Drought	Leaf	1.57267	TaPHD.84	Drought 6h	0.751807
TaCCCH.33	Zubkov	Drought	Root	2.21686	TaPHD.84	Heat 1h	0.377316
TaCCCH.33	Zubkov	Drought&heat	Grain	1.07256	TaPHD.84	Heat 6h	0.839044
TaCCCH.33	Zubkov	Drought&heat	Leaf	0.79322	TaPHD.85	Control	1.54909
TaCCCH.33	Zubkov	Drought&heat	Root	2.23506	TaPHD.85	Drought&heat 1h	0.781644
TaCCCH.33	Zubkov	Heat	Grain	0.768487	TaPHD.85	Drought&heat 6h	1.68737
TaCCCH.33	Zubkov	Heat	Leaf	1.5425	TaPHD.85	Drought 1h	1.53517
TaCCCH.33	Zubkov	Heat	Root	2.589	TaPHD.85	Drought 6h	1.14987
TaCCCH.34	Atay85	Control	Grain	4.62785	TaPHD.85	Heat 1h	0.789807
TaCCCH.34	Atay85	Control	Leaf	1.10658	TaPHD.85	Heat 6h	1.95502
TaCCCH.34	Atay85	Control	Root	5.31053	TaPHD.86	Control	2.45565
TaCCCH.34	Atay85	Drought	Grain	4.42025	TaPHD.86	Drought&heat 1h	0.937509
TaCCCH.34	Atay85	Drought	Leaf	0.671714	TaPHD.86	Drought&heat 6h	2.34942
TaCCCH.34	Atay85	Drought	Root	3.35832	TaPHD.86	Drought 1h	2.24789
TaCCCH.34	Atay85	Drought&heat	Grain	3.93409	TaPHD.86	Drought 6h	2.2454
TaCCCH.34	Atay85	Drought&heat	Leaf	5.00848	TaPHD.86	Heat 1h	0.743775
TaCCCH.34	Atay85	Drought&heat	Root	4.76507	TaPHD.86	Heat 6h	2.05962
TaCCCH.34	Atay85	Heat	Grain	2.32096	TaPHD.87	Control	0
TaCCCH.34	Atay85	Heat	Leaf	1.50579	TaPHD.87	Drought&heat 1h	0
TaCCCH.34	Atay85	Heat	Root	4.49153	TaPHD.87	Drought&heat 6h	0
TaCCCH.34	Zubkov	Control	Grain	2.25944	TaPHD.87	Drought 1h	0
TaCCCH.34	Zubkov	Control	Leaf	1.4349	TaPHD.87	Drought 6h	0
TaCCCH.34	Zubkov	Control	Root	3.26473	TaPHD.87	Heat 1h	0.105653
TaCCCH.34	Zubkov	Drought	Grain	1.63448	TaPHD.87	Heat 6h	0
TaCCCH.34	Zubkov	Drought	Leaf	1.85354	TaPHD.88	Control	1.75435
TaCCCH.34	Zubkov	Drought	Root	4.69473	TaPHD.88	Drought&heat 1h	35.7334
TaCCCH.34	Zubkov	Drought&heat	Grain	1.17699	TaPHD.88	Drought&heat 6h	3.54352
TaCCCH.34	Zubkov	Drought&heat	Leaf	0.964674	TaPHD.88	Drought 1h	1.67295
TaCCCH.34	Zubkov	Drought&heat	Root	6.0508	TaPHD.88	Drought 6h	1.46322
TaCCCH.34	Zubkov	Heat	Grain	1.1386	TaPHD.88	Heat 1h	43.2824
TaCCCH.34	Zubkov	Heat	Leaf	2.17418	TaPHD.88	Heat 6h	4.01689
TaCCCH.34	Zubkov	Heat	Root	3.98041	TaPHD.89	Control	1.54475
TaCCCH.35	Atay85	Control	Grain	0.085677	TaPHD.89	Drought&heat 1h	0.472297
TaCCCH.35	Atay85	Control	Leaf	0	TaPHD.89	Drought&heat 6h	1.06222
TaCCCH.35	Atay85	Control	Root	0.091838	TaPHD.89	Drought 1h	1.43924
TaCCCH.35	Atay85	Drought	Grain	0.031877	TaPHD.89	Drought 6h	1.05348
TaCCCH.35	Atay85	Drought	Leaf	0.00748	TaPHD.89	Heat 1h	0.810128
TaCCCH.35	Atay85	Drought	Root	0.320988	TaPHD.89	Heat 6h	1.11105
TaCCCH.35	Atay85	Drought&heat	Grain	0	TaPHD.9	Control	2.82607
TaCCCH.35	Atay85	Drought&heat	Leaf	0.027564	TaPHD.9	Drought&heat 1h	1.61402
TaCCCH.35	Atay85	Drought&heat	Root	0.256704	TaPHD.9	Drought&heat 6h	3.65516
TaCCCH.35	Atay85	Heat	Grain	0	TaPHD.9	Drought 1h	3.65743
TaCCCH.35	Atay85	Heat	Leaf	0	TaPHD.9	Drought 6h	1.46011
TaCCCH.35	Atay85	Heat	Root	0.026331	TaPHD.9	Heat 1h	1.51993
TaCCCH.35	Zubkov	Control	Grain	0	TaPHD.9	Heat 6h	5.17469
TaCCCH.35	Zubkov	Control	Leaf	0	TaPHD.90	Control	6.21931
TaCCCH.35	Zubkov	Control	Root	0.027039	TaPHD.90	Drought&heat 1h	2.64164
TaCCCH.35	Zubkov	Drought	Grain	0	TaPHD.90	Drought&heat 6h	4.84774
TaCCCH.35	Zubkov	Drought	Leaf	0	TaPHD.90	Drought 1h	5.25608
TaCCCH.35	Zubkov	Drought	Root	0.040249	TaPHD.90	Drought 6h	4.91822
TaCCCH.35	Zubkov	Drought&heat	Grain	0	TaPHD.90	Heat 1h	3.45995
TaCCCH.35	Zubkov	Drought&heat	Leaf	0	TaPHD.90	Heat 6h	6.66193
TaCCCH.35	Zubkov	Drought&heat	Root	0.122494	TaPHD.91	Control	5.89745
TaCCCH.35	Zubkov	Heat	Grain	0.010807	TaPHD.91	Drought&heat 1h	2.47445
TaCCCH.35	Zubkov	Heat	Leaf	0	TaPHD.91	Drought&heat 6h	6.26565
TaCCCH.35	Zubkov	Heat	Root	0.093187	TaPHD.91	Drought 1h	6.24213
TaCCCH.36	Atay85	Control	Grain	16.2226	TaPHD.91	Drought 6h	6.77669
TaCCCH.36	Atay85	Control	Leaf	2.24231	TaPHD.91	Heat 1h	2.96428
TaCCCH.36	Atay85	Control	Root	10.7826	TaPHD.91	Heat 6h	6.29864
TaCCCH.36	Atay85	Drought	Grain	7.2577	TaPHD.92	Control	1.53117
TaCCCH.36	Atay85	Drought	Leaf	1.53495	TaPHD.92	Drought&heat 1h	0.595534
TaCCCH.36	Atay85	Drought	Root	11.5614	TaPHD.92	Drought&heat 6h	4.70442
TaCCCH.36	Atay85	Drought&heat	Grain	12.5245	TaPHD.92	Drought 1h	1.5372
TaCCCH.36	Atay85	Drought&heat	Leaf	8.63062	TaPHD.92	Drought 6h	1.43064
TaCCCH.36	Atay85	Drought&heat	Root	4.44361	TaPHD.92	Heat 1h	0.858275
TaCCCH.36	Atay85	Heat	Grain	6.18757	TaPHD.92	Heat 6h	4.0984
TaCCCH.36	Atay85	Heat	Leaf	2.96145	TaPHD.93	Control	0.154104
TaCCCH.36	Atay85	Heat	Root	7.52363	TaPHD.93	Drought&heat 1h	0.018898
TaCCCH.36	Zubkov	Control	Grain	4.71732	TaPHD.93	Drought&heat 6h	0.030527
TaCCCH.36	Zubkov	Control	Leaf	2.81553	TaPHD.93	Drought 1h	0.121055
TaCCCH.36	Zubkov	Control	Root	7.14456	TaPHD.93	Drought 6h	0.086527
TaCCCH.36	Zubkov	Drought	Grain	2.63972	TaPHD.93	Heat 1h	0.020896
TaCCCH.36	Zubkov	Drought	Leaf	4.15036	TaPHD.93	Heat 6h	0.041848
TaCCCH.36	Zubkov	Drought	Root	9.83795	TaPHD.94	Control	1.05668
TaCCCH.36	Zubkov	Drought&heat	Grain	2.52194	TaPHD.94	Drought&heat 1h	0.241068
TaCCCH.36	Zubkov	Drought&heat	Leaf	1.37214	TaPHD.94	Drought&heat 6h	0.673285
TaCCCH.36	Zubkov	Drought&heat	Root	6.11455	TaPHD.94	Drought 1h	0.829992
TaCCCH.36	Zubkov	Heat	Grain	2.39387	TaPHD.94	Drought 6h	0.831578
TaCCCH.36	Zubkov	Heat	Leaf	4.66855	TaPHD.94	Heat 1h	0.438597
TaCCCH.36	Zubkov	Heat	Root	10.9817	TaPHD.94	Heat 6h	0.737776
TaCCCH.37	Atay85	Control	Grain	17.3784	TaPHD.95	Control	2.07357
TaCCCH.37	Atay85	Control	Leaf	5.03812	TaPHD.95	Drought&heat 1h	0.833603
TaCCCH.37	Atay85	Control	Root	14.6737	TaPHD.95	Drought&heat 6h	2.16451
TaCCCH.37	Atay85	Drought	Grain	15.426	TaPHD.95	Drought 1h	2.21279
TaCCCH.37	Atay85	Drought	Leaf	2.47493	TaPHD.95	Drought 6h	1.69767
TaCCCH.37	Atay85	Drought	Root	14.1429	TaPHD.95	Heat 1h	1.07629
TaCCCH.37	Atay85	Drought&heat	Grain	14.7499	TaPHD.95	Heat 6h	2.51978
TaCCCH.37	Atay85	Drought&heat	Leaf	11.3856	TaPHD.96	Control	4.89222
TaCCCH.37	Atay85	Drought&heat	Root	12.3369	TaPHD.96	Drought&heat 1h	2.84007
TaCCCH.37	Atay85	Heat	Grain	4.68073	TaPHD.96	Drought&heat 6h	6.02293
TaCCCH.37	Atay85	Heat	Leaf	4.92294	TaPHD.96	Drought 1h	5.48774
TaCCCH.37	Atay85	Heat	Root	10.5126	TaPHD.96	Drought 6h	4.6548
TaCCCH.37	Zubkov	Control	Grain	10.5868	TaPHD.96	Heat 1h	3.62617
TaCCCH.37	Zubkov	Control	Leaf	4.57165	TaPHD.96	Heat 6h	4.93885
TaCCCH.37	Zubkov	Control	Root	10.7216	TaPHD.97	Control	0
TaCCCH.37	Zubkov	Drought	Grain	4.4787	TaPHD.97	Drought&heat 1h	0
TaCCCH.37	Zubkov	Drought	Leaf	7.52389	TaPHD.97	Drought&heat 6h	0.006611
TaCCCH.37	Zubkov	Drought	Root	20.8565	TaPHD.97	Drought 1h	0
TaCCCH.37	Zubkov	Drought&heat	Grain	4.63797	TaPHD.97	Drought 6h	0
TaCCCH.37	Zubkov	Drought&heat	Leaf	3.22581	TaPHD.97	Heat 1h	0.090852
TaCCCH.37	Zubkov	Drought&heat	Root	13.6513	TaPHD.97	Heat 6h	0
TaCCCH.37	Zubkov	Heat	Grain	4.2749	TaPHD.98	Control	0.689304
TaCCCH.37	Zubkov	Heat	Leaf	7.06053	TaPHD.98	Drought&heat 1h	0.57972
TaCCCH.37	Zubkov	Heat	Root	15.0261	TaPHD.98	Drought&heat 6h	1.03421
TaCCCH.38	Atay85	Control	Grain	5.46317	TaPHD.98	Drought 1h	0.596075
TaCCCH.38	Atay85	Control	Leaf	0.068787	TaPHD.98	Drought 6h	0.622812
TaCCCH.38	Atay85	Control	Root	8.92034	TaPHD.98	Heat 1h	0.457573
TaCCCH.38	Atay85	Drought	Grain	2.74216	TaPHD.98	Heat 6h	1.16427
TaCCCH.38	Atay85	Drought	Leaf	0.078717	TaPHD.99	Control	1.7995
TaCCCH.38	Atay85	Drought	Root	4.16289	TaPHD.99	Drought&heat 1h	0.692208
TaCCCH.38	Atay85	Drought&heat	Grain	7.00981	TaPHD.99	Drought&heat 6h	1.52945
TaCCCH.38	Atay85	Drought&heat	Leaf	6.15919	TaPHD.99	Drought 1h	1.67802
TaCCCH.38	Atay85	Drought&heat	Root	3.22193	TaPHD.99	Drought 6h	1.13618
TaCCCH.38	Atay85	Heat	Grain	1.58839	TaPHD.99	Heat 1h	1.06427
TaCCCH.38	Atay85	Heat	Leaf	0.018211	TaPHD.99	Heat 6h	1.38981
TaCCCH.38	Atay85	Heat	Root	5.92456
TaCCCH.38	Zubkov	Control	Grain	0.415017
TaCCCH.38	Zubkov	Control	Leaf	0.23132
TaCCCH.38	Zubkov	Control	Root	7.10611
TaCCCH.38	Zubkov	Drought	Grain	0.018899
TaCCCH.38	Zubkov	Drought	Leaf	0.11123
TaCCCH.38	Zubkov	Drought	Root	7.93894
TaCCCH.38	Zubkov	Drought&heat	Grain	0.153885
TaCCCH.38	Zubkov	Drought&heat	Leaf	0.080824
TaCCCH.38	Zubkov	Drought&heat	Root	5.33391
TaCCCH.38	Zubkov	Heat	Grain	0.115065
TaCCCH.38	Zubkov	Heat	Leaf	0.047117
TaCCCH.38	Zubkov	Heat	Root	3.0146
TaCCCH.39	Atay85	Control	Grain	1.66335
TaCCCH.39	Atay85	Control	Leaf	0.925769
TaCCCH.39	Atay85	Control	Root	1.45314
TaCCCH.39	Atay85	Drought	Grain	1.96342
TaCCCH.39	Atay85	Drought	Leaf	0.338729
TaCCCH.39	Atay85	Drought	Root	1.70766
TaCCCH.39	Atay85	Drought&heat	Grain	0.899357
TaCCCH.39	Atay85	Drought&heat	Leaf	2.0393
TaCCCH.39	Atay85	Drought&heat	Root	1.24377
TaCCCH.39	Atay85	Heat	Grain	0.717175
TaCCCH.39	Atay85	Heat	Leaf	1.40544
TaCCCH.39	Atay85	Heat	Root	1.41352
TaCCCH.39	Zubkov	Control	Grain	1.5972
TaCCCH.39	Zubkov	Control	Leaf	0.83922
TaCCCH.39	Zubkov	Control	Root	0.809716
TaCCCH.39	Zubkov	Drought	Grain	1.40775
TaCCCH.39	Zubkov	Drought	Leaf	1.58204
TaCCCH.39	Zubkov	Drought	Root	1.48781
TaCCCH.39	Zubkov	Drought&heat	Grain	0.713563
TaCCCH.39	Zubkov	Drought&heat	Leaf	0.576117
TaCCCH.39	Zubkov	Drought&heat	Root	1.81238
TaCCCH.39	Zubkov	Heat	Grain	0.622443
TaCCCH.39	Zubkov	Heat	Leaf	1.47612
TaCCCH.39	Zubkov	Heat	Root	1.86234
TaCCCH.4	Atay85	Control	Grain	1.68441
TaCCCH.4	Atay85	Control	Leaf	0.01824
TaCCCH.4	Atay85	Control	Root	0.486135
TaCCCH.4	Atay85	Drought	Grain	2.41159
TaCCCH.4	Atay85	Drought	Leaf	0
TaCCCH.4	Atay85	Drought	Root	3.15693
TaCCCH.4	Atay85	Drought&heat	Grain	1.09462
TaCCCH.4	Atay85	Drought&heat	Leaf	1.02539
TaCCCH.4	Atay85	Drought&heat	Root	0.723024
TaCCCH.4	Atay85	Heat	Grain	0.200732
TaCCCH.4	Atay85	Heat	Leaf	0
TaCCCH.4	Atay85	Heat	Root	1.16775
TaCCCH.4	Zubkov	Control	Grain	0.378152
TaCCCH.4	Zubkov	Control	Leaf	0.032419
TaCCCH.4	Zubkov	Control	Root	1.4042
TaCCCH.4	Zubkov	Drought	Grain	0
TaCCCH.4	Zubkov	Drought	Leaf	0
TaCCCH.4	Zubkov	Drought	Root	4.29943
TaCCCH.4	Zubkov	Drought&heat	Grain	0.033028
TaCCCH.4	Zubkov	Drought&heat	Leaf	0
TaCCCH.4	Zubkov	Drought&heat	Root	1.28837
TaCCCH.4	Zubkov	Heat	Grain	0.052137
TaCCCH.4	Zubkov	Heat	Leaf	0.065324
TaCCCH.4	Zubkov	Heat	Root	3.48138
TaCCCH.40	Atay85	Control	Grain	2.38576
TaCCCH.40	Atay85	Control	Leaf	0.680844
TaCCCH.40	Atay85	Control	Root	2.02508
TaCCCH.40	Atay85	Drought	Grain	2.34151
TaCCCH.40	Atay85	Drought	Leaf	0.483262
TaCCCH.40	Atay85	Drought	Root	2.76986
TaCCCH.40	Atay85	Drought&heat	Grain	2.73333
TaCCCH.40	Atay85	Drought&heat	Leaf	2.55891
TaCCCH.40	Atay85	Drought&heat	Root	2.57971
TaCCCH.40	Atay85	Heat	Grain	0.702727
TaCCCH.40	Atay85	Heat	Leaf	1.19631
TaCCCH.40	Atay85	Heat	Root	2.74348
TaCCCH.40	Zubkov	Control	Grain	1.52026
TaCCCH.40	Zubkov	Control	Leaf	1.07059
TaCCCH.40	Zubkov	Control	Root	1.52733
TaCCCH.40	Zubkov	Drought	Grain	1.15769
TaCCCH.40	Zubkov	Drought	Leaf	1.45746
TaCCCH.40	Zubkov	Drought	Root	2.57451
TaCCCH.40	Zubkov	Drought&heat	Grain	0.852633
TaCCCH.40	Zubkov	Drought&heat	Leaf	0.787006
TaCCCH.40	Zubkov	Drought&heat	Root	2.31572
TaCCCH.40	Zubkov	Heat	Grain	0.763009
TaCCCH.40	Zubkov	Heat	Leaf	1.55147
TaCCCH.40	Zubkov	Heat	Root	2.48195
TaCCCH.41	Atay85	Control	Grain	3.65969
TaCCCH.41	Atay85	Control	Leaf	1.24177
TaCCCH.41	Atay85	Control	Root	2.86645
TaCCCH.41	Atay85	Drought	Grain	3.95446
TaCCCH.41	Atay85	Drought	Leaf	0.711997
TaCCCH.41	Atay85	Drought	Root	3.97658
TaCCCH.41	Atay85	Drought&heat	Grain	3.22766
TaCCCH.41	Atay85	Drought&heat	Leaf	2.46231
TaCCCH.41	Atay85	Drought&heat	Root	2.22078
TaCCCH.41	Atay85	Heat	Grain	1.68622
TaCCCH.41	Atay85	Heat	Leaf	1.06362
TaCCCH.41	Atay85	Heat	Root	2.05781
TaCCCH.41	Zubkov	Control	Grain	2.34439
TaCCCH.41	Zubkov	Control	Leaf	1.54025
TaCCCH.41	Zubkov	Control	Root	1.88971
TaCCCH.41	Zubkov	Drought	Grain	1.4258
TaCCCH.41	Zubkov	Drought	Leaf	1.82604
TaCCCH.41	Zubkov	Drought	Root	4.47918
TaCCCH.41	Zubkov	Drought&heat	Grain	1.38445
TaCCCH.41	Zubkov	Drought&heat	Leaf	1.2644
TaCCCH.41	Zubkov	Drought&heat	Root	2.34685
TaCCCH.41	Zubkov	Heat	Grain	1.34389
TaCCCH.41	Zubkov	Heat	Leaf	1.8637
TaCCCH.41	Zubkov	Heat	Root	3.86474
TaCCCH.42	Atay85	Control	Grain	4.94559
TaCCCH.42	Atay85	Control	Leaf	0.953834
TaCCCH.42	Atay85	Control	Root	4.60826
TaCCCH.42	Atay85	Drought	Grain	4.73836
TaCCCH.42	Atay85	Drought	Leaf	0.666919
[truncated: 4,459 more rows]
