# Supplementary material for: Genome-Wide Identification and Expression Analysis of the Zinc Finger Protein Gene Subfamilies under Drought Stress in Triticum aestivum
Source: Plants (Basel). 2022 Sep 26;11(19):2511. doi: 10.3390/plants11192511 (PMC9572532; doi:10.3390/plants11192511)
Supplement: Supplementary file 1 [file plants-11-02511-s001.zip › Table S9.xlsx]

## Sheet: Sheet1
Table S9. Primer sequences for qRT-PCR
Gene	Accession Number	subgroup	Sense Primer	Anti-sense Primer
TaC3HC4.20	TraesCS5A02G443000	C3HC4-I	GCGAGCATTATGGTTCTATC	TATGAAGGAAGCAGGCAAT
TaCCCH.1	TraesCS1A02G069600	CCCH-III	TTCCATGCTCACCGACTG	CGACTTGCGGAACTTGTG
TaCCCH.19	TraesCS1D02G405300	CCCH-XI	TTGGCACGGAGAAGGATA	AATAGTTGGCGATGTGGTT
TaPHD.7	TraesCS1B02G272800	PHD-IV	TGGAGAAGAAGAGGAGGAA	ACTTGTAGTGCTTGATATGC
TaPHD.11	TraesCS1D02G262200	PHD-IV	AGTGATTCCTGGTTGTTGG	CTTCTCCTTGATCTGCTTCT
TaPHD.16	TraesCS2A02G172100	PHD-IV	CGATGTGGAGGAGTTCTTC	GCACTTCTTCAGCAGGTAA
TaPHD.30	TraesCS2D02G179400	PHD-IV	CGATGTGGAGGAGTTCTTC	GCACTTCTTCAGCAGGTAA
TaPHD.39	TraesCS3A02G403600	PHD-IV	TGATTCCTGGTTGCTGTC	CTTGCTGCTCTTGCTACT
TaPHD.46	TraesCS3B02G437100	PHD-IV	GTCCGTCGCATTCTACTT	TCCTGTCACTACCTCGTATA
TaPHD.62	TraesCS4A02G227900	PHD-IV	ACGATAACTATGGACAGGATG	AGTGCTTGATGTGCTCAG
